# Supplementary material for: A graph modification approach for finding core–periphery structures in protein interaction networks
Source: Algorithms Mol Biol. 2015 May 2;10:16. doi: 10.1186/s13015-015-0043-7 (PMC4440566; doi:10.1186/s13015-015-0043-7)
Supplement: Additional file 1 — Supplemental material. This file contains the source code of the programs that generate the CPLEX ILPs, our input data (the three process networks), and our output clusters. All files are readable as plain text files. [file 13015_2015_43_MOESM1_ESM.zip]

Archive with 69 entries (60 files):
- data/
- data/sc-transcription.graph
- data/sc-cell-cycle.graph
- data/sc-translation.graph
- results/
- results/scan/
- results/scan/sc-cell-cycle.report
- results/scan/sc-translation.report
- results/scan/sc-transcription.clusters
- results/scan/sc-transcription.report
- results/scan/sc-cell-cycle.clusters
- results/scan/sc-translation.clusters
- results/luo/
- results/luo/sc-cell-cycle.report
- results/luo/sc-translation.report
- results/luo/sc-transcription.clusters
- results/luo/sc-transcription.report
- results/luo/sc-cell-cycle.clusters
- results/luo/sc-translation.clusters
- results/ce/
- results/ce/sc-cell-cycle.report
- results/ce/sc-translation.report
- results/ce/sc-transcription.clusters
- results/ce/sc-transcription.report
- results/ce/sc-cell-cycle.clusters
- results/ce/sc-translation.clusters
- results/me-sa-4h/
- results/me-sa-4h/sc-cell-cycle.report
- results/me-sa-4h/sc-translation.report
- results/me-sa-4h/sc-transcription.clusters
- results/me-sa-4h/sc-transcription.report
- results/me-sa-4h/sc-cell-cycle.clusters
- results/me-sa-4h/sc-translation.clusters
- results/sce/
- results/sce/sc-cell-cycle.report
- results/sce/sc-translation.report
- results/sce/sc-transcription.clusters
- results/sce/sc-transcription.report
- results/sce/sc-cell-cycle.clusters
- results/sce/sc-translation.clusters
- src/
- src/clusterEditing.cc
- src/Rowgen.cc
- src/Graph.cc
- src/Heuristic.cc
- src/Rowgen.hh
- src/Splittance.cc
- src/Splittance.hh
- src/FixedGraph.hh
- src/LP/
- src/LP/GurobiSolver.hh
- src/LP/Solver.hh
- src/LP/CplexSolver.hh
- src/LP/LP.hh
- src/LP/CplexSolver.cc
- src/LP/GurobiSolver.cc
- src/LP/LP.cc
- src/generator.cc
- src/Graph.hh
- src/Heuristic.hh
- src/Makefile
- src/main.cc
- src/FixedGraph.cc
- src/.gitignore
- src/ForbiddenSubgraph.hh
- src/Util.hh
- src/Util.cc
- src/Cuts.hh
- src/ForbiddenSubgraph.cc
