# Supplementary material for: A graph modification approach for finding core–periphery structures in protein interaction networks
Source: Algorithms Mol Biol. 2015 May 2;10:16. doi: 10.1186/s13015-015-0043-7 (PMC4440566; doi:10.1186/s13015-015-0043-7)
Supplement: Additional file 1 — Supplemental material. This file contains the source code of the programs that generate the CPLEX ILPs, our input data (the three process networks), and our output clusters. All files are readable as plain text files. [file 13015_2015_43_MOESM1_ESM.zip › data/sc-transcription.graph]

851136	852451
852492	855139
852809	853167
851212	855428
854399	854791
851988	854791
851212	856186
851115	854515
853442	853895
853974	855263
854791	855744
851839	856070
851756	852059
852810	854791
852059	853167
853335	856603
853523	856165
852059	854283
854791	856251
850520	856696
854954	855263
851559	855139
853544	855586
853895	854399
853029	855118
851415	854106
852447	854345
853442	854382
852451	856317
851568	854382
854106	855744
853697	856251
851415	855828
853992	855704
854981	855060
855609	856317
853895	854385
852492	855005
852410	852694
851962	855616
853364	854309
852492	855744
851962	855586
851415	853718
852059	856023
851559	854791
856165	856317
854106	856709
853364	855586
851415	856455
855053	855586
851568	853895
851415	854157
851756	856911
853803	854418
851450	854309
850455	856799
853526	854519
851962	855005
852013	854322
852726	855744
854345	856709
853035	855885
855616	856134
854322	854791
853713	855609
853650	855964
854418	854940
854106	856547
851756	852278
852451	853526
851136	853301
856297	856455
853713	854399
853523	854834
854345	854791
852451	854385
855828	856455
853450	853718
852059	855828
852492	854345
852007	855977
852277	856023
851212	855443
854518	856317
852133	853904
850774	852432
854399	855473
853335	856655
851615	854382
853255	854972
850520	855586
851788	853650
853544	856696
852059	855005
851415	852989
851756	852871
853526	855473
851503	855743
854399	856320
853985	855005
854418	855116
854322	854399
852410	855920
855263	856023
851788	855059
853750	856002
852492	856455
852386	856023
853442	856226
853718	854928
851450	854322
854382	856911
850520	854418
853364	855665
852492	854791
855616	856709
855737	856119
853697	854418
850923	852432
854399	856547
852810	854283
851615	856320
850928	853167
854157	856317
852809	856165
852809	854835
854791	856455
856226	856317
854322	856119
851415	853114
854519	856317
851212	851415
853713	853895
852386	853301
851384	854841
851559	855005
854345	856023
854106	854399
851839	855428
851559	856455
854382	856320
852726	856183
852386	856165
852013	854157
853442	856317
851839	853255
854283	856023
854773	856186
855005	856183
851988	854928
850520	855616
853364	855005
853327	854418
854382	856547
854283	855609
854954	855744
854106	856317
851988	853029
851415	853985
851846	852694
854157	855828
852410	854791
853523	855620
855609	856320
854678	856226
851559	852726
854382	854385
855200	856845
855118	856603
851212	856799
851788	854874
854385	856547
851562	856023
852451	854518
853035	856799
856186	856799
852410	854193
855473	855609
852451	852839
853713	856320
852451	855609
851450	854345
850520	856023
853255	853910
853114	853301
851136	854020
853985	856297
850520	853364
853114	856002
852059	855920
851802	852059
853167	856763
852013	854385
851756	853167
853364	856023
852726	856455
851389	854940
852451	854322
854399	856119
855737	856317
851568	856320
852133	856146
854157	854385
855118	855977
855053	856023
851615	854283
852451	853301
852007	853335
855473	856052
853854	854954
852006	856023
852809	853523
852726	854345
850702	851415
851988	853546
852410	856366
854518	854519
851924	852007
853910	854972
854230	856143
854020	854290
854157	854791
853334	856329
853114	853592
853167	855648
852059	853985
854418	855053
854385	856317
853114	853750
851220	853650
852410	853167
855920	855964
851415	852810
851415	856251
853895	856320
851699	853381
853895	855689
853713	856226
853650	855920
854283	856226
852451	854791
852059	853442
853167	854322
853985	854106
854399	854519
853442	855737
855005	855744
856119	856547
854706	855964
854106	856183
851962	853364
853985	856183
852839	856655
855616	856696
854382	856226
851839	853035
854519	856052
853161	855737
854020	854791
853334	853544
853327	854519
854309	855665
851988	852007
851450	856793
850520	856134
856226	856320
853029	856655
854322	856455
854106	856455
856119	856165
852451	853442
853442	854399
851115	853327
851924	855118
856070	856186
853442	853713
855428	856070
851839	856186
853335	855118
853114	854791
852839	852989
855744	856455
851559	855744
855005	856297
854385	855473
850774	851115
853035	856600
855609	856226
851559	854106
851615	855737
854706	855885
854418	856134
851756	856709
852059	856455
854773	855885
853544	854418
852451	855737
854322	854385
851988	852710
854791	855609
853334	853904
852059	856709
853167	855049
853301	856165
856317	856320
851568	854283
854283	854385
852492	854106
852810	854385
851136	856317
854106	856136
851962	853544
853035	855428
851136	854791
853526	856226
854518	856547
853364	855616
855737	856226
853301	854791
854106	856146
855005	855139
853713	854283
851212	856070
853713	854382
855360	856019
851415	852451
851389	855428
850672	851988
852006	856904
851415	856186
851220	856023
855586	856134
854106	856297
856119	856317
852810	854399
853526	855609
854106	856023
855665	856023
852277	855049
855473	855737
855737	856320
855977	856603
852013	853301
853985	855828
854385	854399
854385	854518
852007	855118
854519	855609
854363	856023
852839	854791
854382	854399
854418	855005
851136	854322
854418	855964
855428	856799
853301	855744
851988	853450
855139	856455
852492	852726
852810	853301
851247	854775
854874	855060
851670	854940
853450	854928
852451	853713
851613	852410
854773	854940
853985	854791
851559	853985
852059	854188
853985	856455
854106	854143
854382	855737
854157	854322
850774	855616
852013	854791
851924	853029
853895	854283
855116	856146
854322	856317
852451	854519
852386	854283
851136	854157
854382	855609
855059	855060
854157	856547
851212	854773
856709	856763
851115	851488
852451	853895
852447	854064
855263	856911
851415	854399
850520	853544
852386	855737
856023	856134
851136	854106
854773	855428
851802	853167
854230	855116
851415	852059
853544	855616
854283	855689
854106	855139
851415	851559
852810	854322
852839	854322
851212	851839
853335	855977
854309	856023
851615	855609
851840	853523
854519	856547
853442	853854
854791	856317
851559	852410
850455	851389
851415	855263
853167	855920
853895	856317
855586	855616
852810	852839
853895	856226
853713	856317
851756	855263
851136	854385
853167	855005
851615	853895
856052	856119
853114	856019
854418	855616
856183	856297
851753	855060
855473	856119
854418	856023
851924	856603
855139	856023
851389	851415
851415	853167
855033	856023
851840	855620
856070	856600
852810	854106
851559	852492
853904	854020
852386	856119
854345	855828
854188	856709
854399	854518
851220	855920
854834	855620
851415	856136
854106	854791
853985	855744
853161	853442
851415	855744
853167	856019
852410	852809
856603	856655
851115	855616
851488	851988
852451	856226
854418	855586
854418	856696
851115	856030
852451	854157
854518	855609
853167	855828
854322	855744
853895	855609
855964	856023
854345	855744
853029	855977
852492	856183
854954	855828
851559	854345
852451	853114
854841	855402
853167	853803
853364	854418
851802	856226
851136	854290
851415	856709
851840	854765
852726	855139
851220	855964
854678	855139
852710	854385
850928	855092
855828	856136
851415	854322
851136	854399
853364	853544
854106	854345
855616	855885
851388	851450
851389	854773
854345	855005
852007	856655
851809	856219
852726	855005
853803	855586
855116	856023
853167	856655
855744	856183
851988	853335
853526	854399
855620	856069
855920	856023
851220	851788
850455	854773
855049	855116
855139	855744
851136	856547
852447	856226
853178	853910
852386	855828
852848	854106
851924	855977
856136	856709
855586	856696
851415	853750
851450	855609
853301	854385
851389	852059
850520	851962
852810	854157
854385	856320
851136	852810
852809	855035
851988	854940
853985	854345
851846	852410
852062	855060
851756	856023
851890	855828
852451	856320
856069	856709
851115	853364
851559	856183
855049	856146
851415	854345
854106	855005
853526	854385
851788	855920
854519	855473
853364	856134
854791	856547
856002	856019
853167	856911
853167	856023
853029	856603
855977	856655
853301	854399
851802	855323
851615	852059
851988	856600
853029	853335
854385	856119
850520	855828
851988	852050
850455	851839
851568	855737
854519	856119
851415	854791
852810	856317
852013	852810
853301	854322
854385	854519
853167	854106
852726	853985
854399	856226
854765	855620
853544	856134
852007	853029
853301	854157
853713	854385
854345	855139
851615	853713
851415	856547
854385	856226
853526	856119
852839	854157
855005	856799
851988	854773
851615	852451
851389	856186
856023	856904
854773	856799
853442	856320
856146	856709
854283	855737
851415	854020
850971	855609
853526	856317
851389	851988
854940	855428
854157	856251
855360	856002
854363	854940
855049	856023
854188	855828
852386	853523
853029	853114
854345	856183
850774	853364
851699	856023
856317	856547
851962	856696
853544	855828
852013	854399
852492	853985
851488	853327
855139	856183
852059	856183
851212	851389
852133	853334
851753	855059
852410	852848
854385	855609
854106	855828
850520	856709
851788	851988
853713	855737
851415	853301
851562	854309
852013	852451
852726	856297
853381	854940
851924	853335
855005	856455
853985	855139
851415	854385
851670	855259
852710	855035
852492	856297
851415	851962
854399	855609
855609	856119
854157	854399
853167	856226
853526	854518
851415	856023
850520	855005
852451	854399
855964	856134
854385	854791
850774	851988
851846	853334
851788	855964
855620	856763
850507	855268
850455	856070
851988	853718
854345	856297
855744	856297
851136	851212
854385	855737
851562	855665
856023	856455
853442	854283
855473	856165
854106	855049
852013	856317
851962	854418
851415	852839
856023	856911
851788	853167
851924	856655
853750	856019
853114	854322
851136	852013
852451	856119
851415	856317
853167	855263
851415	852013
852451	852810
852451	856251
851415	852492
856119	856226
854404	854405
853114	855360
851415	851450
856070	856799
853910	856793
854399	856317
853035	856186
851562	853364
854399	855737
855139	856297
855522	856030
852726	854106
853544	856143
852871	856583
851559	856709
855473	856226
854518	856119
852871	854106
852810	856547
853334	855005
852278	854106
852133	854033
852007	856603
851136	853167
856183	856455
851389	856070
855609	855737
852278	852871
851756	855920
854519	856226
851988	854322
854382	856317
851988	855259
854518	856226
851568	856226
852410	854345
852451	854382
853442	855609
852451	856165
850455	856186
855828	856547
856547	856709
853544	854230
854773	856070
854345	856455
852059	856911
853364	856696
851559	856297
853895	855737
854283	856320
852386	856317
854283	856317
852871	853167
852013	856547
852059	852726
852432	855616
851788	854515
855428	856186
853178	853255
851212	853035
854518	855473
851756	854188
851450	856136
851389	856799
854474	856709
852059	855263
856134	856696
850455	855428
853301	856547
854283	854382
851136	851415
854765	856069
853718	855704
855443	856799
850455	851212
853167	855964
852451	855473
853167	856183
853167	854791
854106	855053
851615	854399
851503	854232
854249	854418
855473	856317
856226	856547
854322	856251
853167	854188
850455	853035
853178	854972
852451	854283
851559	854954
855118	856655
853301	856317
854283	854399
856023	856146
853895	854382
851488	854418
850507	855167
851962	856134
851615	853442
854874	855059
851568	853161
853327	855609
852839	853167
853161	855689
