# Supplementary material for: A graph modification approach for finding core–periphery structures in protein interaction networks
Source: Algorithms Mol Biol. 2015 May 2;10:16. doi: 10.1186/s13015-015-0043-7 (PMC4440566; doi:10.1186/s13015-015-0043-7)
Supplement: Additional file 1 — Supplemental material. This file contains the source code of the programs that generate the CPLEX ILPs, our input data (the three process networks), and our output clusters. All files are readable as plain text files. [file 13015_2015_43_MOESM1_ESM.zip › data/sc-cell-cycle.graph]

853551	854700
850584	853434
850907	852432
851424	855819
852512	854827
850585	855731
852881	854843
851424	852643
850585	851400
850585	855013
853439	855549
852457	855861
852258	856099
851579	854827
852432	855819
853539	853554
850792	851554
852819	856736
851197	854656
852762	855861
852931	855843
852762	853846
850818	852611
850584	856920
851834	852049
853870	854827
853814	856236
851841	855843
851554	853846
850939	851781
851561	854085
851024	853434
850793	852258
851025	851841
852762	853140
852984	854700
851373	852457
854981	855060
851209	856236
851916	853090
853551	853576
851271	852984
852819	853010
851919	853010
853369	854827
850539	854249
850818	852062
850597	852762
852794	856159
852794	854827
851834	853369
850980	852258
851024	852457
852457	855013
854843	855549
851359	852457
850585	853369
852457	854232
855184	856089
852194	854843
851318	855253
851097	854827
851696	855013
853434	856920
853846	854843
852457	852762
851373	854827
854349	855496
851025	853599
851191	853283
850427	851318
852673	854656
850818	856926
851359	854349
852881	856571
852049	854827
850818	851696
851841	856089
852611	856571
852457	853244
851545	855013
850585	854431
850358	851746
851359	854555
851545	853551
853100	854191
853100	854504
851925	853551
853409	856236
850597	854843
854085	856263
851431	855013
851781	855596
855496	856089
851209	852457
851919	853958
850939	855073
852457	856237
854247	856130
851841	853090
852258	852501
851554	855549
852535	853010
853539	856089
855067	856130
852881	856236
850912	856515
850956	852216
851097	853599
852457	853369
851197	854827
852457	853100
850559	856159
850358	855555
850607	851197
851197	856089
850688	852258
852457	856571
852794	855184
852457	856648
850597	853846
852265	853369
851097	856159
850585	853244
852258	852931
850980	851623
851623	852258
851925	852180
850818	854423
854555	855013
852535	854827
851197	853090
850539	851424
852512	854085
853422	854191
850607	852457
851097	851841
852881	853846
851834	854349
850334	856507
854423	856571
850923	852432
852819	852931
850328	856736
850328	851400
851781	855073
850818	856571
852611	853846
853814	853958
855013	855052
852611	854423
850585	851431
851450	852457
852794	853100
852194	852432
851919	852819
854827	855524
852984	855013
852049	852265
853090	853576
851097	853090
852685	855524
850584	855102
850793	856130
851450	851746
850585	852577
854555	855819
855549	856571
851866	855013
851696	852062
851197	851450
852673	855067
854656	856089
855524	855674
850559	855044
851916	853773
850345	853554
853576	854827
851025	856089
850358	856507
851545	852457
855524	856236
851024	852512
852501	855060
850597	852611
852432	853846
851318	851968
851271	851440
850584	856237
851545	854827
856236	856571
850585	855496
851495	856736
852457	854700
851019	855819
851431	854827
851024	853576
851025	851991
850792	852881
850328	855948
852984	856507
853576	855843
852432	855239
851579	853599
852772	854423
850939	852457
850585	851209
850607	856089
851916	853576
851400	852881
851097	855843
850792	853846
850912	856870
854843	856571
852881	855819
851916	854085
851991	852512
852685	853369
853090	856089
850887	856089
853140	853846
851025	851916
851271	856870
850980	852772
851545	856130
851450	853554
851624	854765
852984	853369
851841	853773
852457	853818
851841	853599
852062	852611
852062	855549
851916	854827
852950	856648
850334	851024
850995	854504
850334	850585
852501	854765
852258	855067
850818	851554
853090	854656
854827	855843
850328	850607
852049	852577
853434	856089
853599	854827
852258	852265
852995	856870
852457	855239
850977	853551
852762	852984
852611	852881
851424	851545
855389	855524
852457	852984
852881	855861
850924	854555
852194	852611
852501	853244
852457	853554
850358	850930
851623	854827
852673	856130
852457	855496
851545	852673
855819	855861
851424	854247
850607	854085
852062	852194
850688	850980
850328	851781
851024	856507
850930	853283
851067	852932
850793	852673
851623	852501
852258	856237
851024	852950
852216	852457
850597	850818
855013	855549
850793	852501
850688	850872
850597	855013
850939	855596
855052	855524
850334	853818
851025	853090
850427	850808
852457	856236
850334	853554
855555	856507
855843	856089
851431	855819
853846	854423
851545	852258
853002	855524
852881	856237
850980	852673
852819	853814
851624	852049
851019	852265
851209	852180
850597	852881
851991	853090
851024	852794
853513	855013
852457	854208
851025	853958
852457	855948
850585	855607
851024	856263
850584	851545
851561	852685
850912	855607
852049	855060
851545	852049
850515	852457
853599	856159
851197	854085
851470	853409
851991	856159
851470	852049
850887	852457
850559	855073
851746	856507
850585	855102
852501	856130
852685	853244
853576	856159
851545	851623
852432	854247
851391	851624
852457	856263
850585	851834
852762	853100
851400	852984
852984	856683
850977	852180
851019	852931
852512	853773
851024	855555
851274	855013
851834	856197
850818	855549
851746	852673
850792	852611
850334	850358
851024	856089
852501	855067
850808	851579
854555	855496
852457	852881
852685	855052
850539	851400
850358	851373
850688	852995
850792	852194
852673	852881
850808	855253
851359	855496
851696	854423
851804	853539
853244	855524
853244	856236
850607	852512
851373	853554
851623	852457
850607	851025
850334	851197
850515	851450
855013	856870
851554	851696
852457	854349
851440	855524
855073	855596
851746	852457
851495	853551
851373	853539
852062	854423
854827	856159
850585	851274
851696	856571
851271	853140
851097	852512
852457	855533
851424	851624
850345	852457
852432	853002
852049	855013
850328	853576
851554	854843
850334	851373
852049	852180
853283	855819
850818	854843
853539	853818
853100	854827
852194	856571
851208	854166
852762	854191
853576	853773
853355	855524
850792	852457
853010	853814
852995	854166
852512	856159
850872	852995
852643	855524
854431	855533
851097	856089
855761	856683
851545	851746
853003	855524
853409	855184
851400	854700
850607	856159
851359	851866
851623	856130
852049	853369
852762	856236
851431	854765
852258	855102
850585	851424
855843	856159
853283	855239
850792	856571
853599	856089
851554	852194
851197	853576
851841	854827
852457	853283
852881	853870
853422	853439
850585	856870
851554	854423
853090	853599
852432	856236
852062	852457
852457	854423
854827	856870
853434	855013
852432	852457
853576	854085
850334	853576
850345	850358
850607	851841
852950	853576
852265	855674
851197	853773
853773	854656
851579	852819
853003	853283
850597	852194
854208	854671
850607	853090
853539	855555
850977	851925
852762	852881
850792	851696
851024	854085
851424	851431
851781	854085
851191	853439
850585	854827
850539	853283
853010	853090
850980	854247
853090	855843
851274	852984
854765	856130
854656	856130
850515	851624
851197	856159
850956	851024
853355	856305
850793	856305
852881	854423
850584	851561
850427	855253
851554	852062
853773	854827
850585	855077
853539	854827
851197	852512
851306	852457
850597	851696
852265	855184
850980	856130
854423	854843
852194	855013
851274	851306
851916	856159
850980	854504
851554	852611
851208	852995
852950	856507
851306	852984
850539	850584
852512	855843
853002	856236
855013	855077
851495	853539
852794	853422
851431	853283
851359	851781
854191	854827
854423	855549
852819	853958
852457	853003
854700	856227
855102	856598
853439	854191
852512	856089
850559	855596
853958	854827
851554	855013
852457	854249
851400	855861
853369	856236
851624	853244
853846	855013
854349	854555
851841	852512
851916	856089
851919	853814
851197	851916
852062	852881
850539	851624
852258	854247
850956	855073
853846	856571
853090	854827
853599	855843
851991	855843
852457	856227
850358	853554
852984	854671
856089	856159
855013	856507
852762	852794
852062	855060
851834	856870
855044	855596
850345	855819
850585	854700
854431	855674
850334	853539
852432	853244
853002	853140
851919	856159
853539	856507
850345	856507
853576	856263
850539	855819
852194	852457
850585	852881
851624	855819
853010	856089
851400	852432
850597	855549
851561	855013
855013	855496
850520	856490
850515	851746
853576	854656
850793	850980
850585	852265
850345	856236
852673	852995
850607	854827
850585	852794
850688	856870
854981	855524
853513	855077
850818	853846
852062	855524
851781	854504
852194	854423
850688	852673
853010	853958
851306	851834
851919	854827
855524	855819
852762	856571
853513	854555
851991	854827
852432	856571
851274	854700
852457	853846
854827	855549
852819	854827
856227	856683
852512	853599
851019	855607
852577	853369
850515	851306
852611	855549
853814	854827
851916	852512
850345	850585
852501	854656
852611	854843
851696	855549
855044	855073
853244	854247
850607	853599
855102	856305
855607	856515
852432	853003
852984	856236
850872	854827
850585	852931
856305	856598
850818	852881
851197	852794
852457	853539
852501	852673
850793	854656
853010	856159
856237	856263
851373	856507
850328	854085
854085	856089
852194	855549
850607	851991
852049	852612
850584	856099
850792	850818
850584	852457
851579	853010
853513	853818
851746	853539
850808	856159
850334	855555
850939	855044
852049	852305
852535	853814
851197	855843
851025	852512
852258	852673
850585	855861
850793	855060
852194	852881
850597	855524
854827	856089
853434	854431
854085	854827
853846	855549
851696	852611
851431	853958
852457	855524
852432	856237
851579	852535
853090	856571
851579	853958
850793	854765
851623	855013
851024	854827
851841	851916
850585	852049
852685	855819
851424	854765
852931	855674
850427	851306
852772	856318
852258	854656
855496	855819
851624	853283
851024	851373
850328	853958
852194	853846
851025	854827
851450	852071
853010	856736
851919	854085
853576	855496
850328	853539
851696	853846
852457	855819
851391	856920
851400	851424
850808	851968
851746	852577
854555	855077
850585	854555
850358	853539
851623	855524
853434	855524
851746	856571
852457	854981
850980	851545
852512	853576
853576	854504
852772	853100
851025	854085
852950	854085
850907	852457
851024	855077
852535	853958
851624	855239
850508	854700
850980	854656
850539	853244
851208	854827
850924	855496
852265	853283
851191	852457
851025	856159
853434	855102
850328	856159
850808	851318
851916	851991
853090	856159
851991	856089
852772	854504
851554	852881
851191	855524
850792	852062
851019	851400
850585	852457
851781	855044
852794	854191
851696	854843
851579	851919
851470	855184
850597	856571
854827	856507
851623	852673
853090	854191
850585	852984
851400	852457
850887	854504
854843	856089
852457	854555
851209	853870
850585	853513
851579	853814
852258	853244
850358	854827
851746	852931
853773	855843
851841	853576
852881	855549
853369	855013
851968	855253
851841	851991
850980	853244
850818	852194
850559	851781
851197	851841
852457	856305
851554	856571
850358	851024
852881	855013
850818	855013
852049	852457
854085	856648
852762	853439
854827	855555
850792	855013
852457	853002
850792	854423
851545	852501
851696	852194
852457	854671
853539	855013
852194	852762
851359	854085
851400	853369
853283	856237
851024	853539
851400	855052
852512	853090
852762	853422
853576	856089
855524	856237
852457	853439
851916	853599
850584	856236
851097	851916
851696	852881
852535	852819
853003	855819
852258	856130
851991	853599
851373	855607
851841	856159
852457	855052
853010	854827
850792	854843
850539	851191
850980	852501
853434	854315
852180	853551
850995	852772
