# Supplementary material for: A graph modification approach for finding core–periphery structures in protein interaction networks
Source: Algorithms Mol Biol. 2015 May 2;10:16. doi: 10.1186/s13015-015-0043-7 (PMC4440566; doi:10.1186/s13015-015-0043-7)
Supplement: Additional file 1 — Supplemental material. This file contains the source code of the programs that generate the CPLEX ILPs, our input data (the three process networks), and our output clusters. All files are readable as plain text files. [file 13015_2015_43_MOESM1_ESM.zip › data/sc-translation.graph]

851419	853993
850590	855628
851476	856610
851575	854939
851611	852553
853249	854489
852443	856384
851823	854983
852775	853587
852058	852479
850397	852337
851611	856094
852976	854409
852479	852489
851694	853382
851122	853674
851160	855727
855903	856388
852976	854379
852337	854489
855173	856805
851476	855415
853249	854673
850716	852379
850716	854229
852553	856384
852479	852804
851419	855658
853250	856449
854029	855960
851476	855232
852804	855415
850590	851589
854794	855232
850592	852976
851797	852974
850590	856610
852487	854489
852337	854741
854489	856401
852742	856388
851419	855232
851611	854715
854741	856388
855232	856610
853135	853382
852489	854902
854902	856805
854715	855643
852976	855826
852976	855655
850764	852742
854117	855628
852082	855628
851162	852185
855543	856805
855232	856746
852319	856544
853249	854902
854489	855628
850590	855283
851336	854673
855283	855628
853262	854489
854117	855655
851476	854229
852730	856839
853993	856805
855930	856384
851476	856024
851476	852754
852026	852206
852082	854263
850397	853249
852082	852804
852734	854434
851694	853135
850397	856015
850413	851160
852058	855628
851082	851636
854029	855655
852061	854939
851162	853262
853128	856746
854489	854902
851484	852026
854673	856449
854029	855826
852082	853993
853684	856384
850590	852185
852974	856746
851484	855283
850951	851082
850590	855903
854939	856746
851636	853587
850413	854321
854741	854902
851476	856388
852922	854229
851477	854673
850397	855415
851082	856746
851636	855655
851419	855881
851196	853249
854902	855283
852319	854229
851419	851477
851937	855190
852242	854983
850716	854029
850434	855231
854263	856388
853249	854794
853015	853993
851162	856544
854229	855283
851636	856544
854379	855655
851877	852945
852082	852206
852337	855543
850716	856015
853587	856371
851162	852337
851477	856544
851082	851877
850590	855881
852487	854741
850716	853993
850434	852242
853993	855628
852058	853993
855410	856384
851162	856839
852206	853587
852742	856449
851877	853250
855543	856610
855972	856839
851636	852742
852479	854673
850434	851160
851419	852254
851484	856015
852026	852804
852804	854029
854263	855731
852058	856610
851636	852185
855415	856805
850397	853587
852206	853262
852742	853249
850994	851477
853610	854741
851476	856371
851636	856388
850592	852922
851484	854117
852026	854673
853993	854794
850590	853248
851589	853249
850994	852922
851636	856371
856015	856610
850994	852337
854939	854984
850590	852479
851476	853993
850592	851484
850716	852742
852976	854229
851082	853128
852804	856805
852058	855543
851162	851476
854489	855415
852804	855881
852082	854229
851611	852188
850764	852254
852479	854741
852337	856805
852058	852061
852754	852775
854263	855415
855190	855410
851169	854794
854902	855543
852922	854741
854715	856094
851575	855903
852337	856015
850764	853587
850716	851484
851169	852337
850397	856544
853262	856388
853015	854117
853587	856839
851419	851484
851484	852775
851575	852742
852922	856544
850716	852487
853128	853249
853248	853674
851589	851636
853993	854489
853262	854902
852058	856868
852852	856544
855826	856656
852487	856015
855436	856552
851636	854673
853701	854586
854673	854794
855283	856371
854263	856024
855190	856384
852206	852775
852804	853587
852058	855173
852026	855655
851122	852775
852775	856839
851122	851162
852061	852976
852922	854489
852443	855190
851160	853135
851160	855436
852254	856805
850716	855655
852775	855881
851484	854902
852058	852742
853248	856217
851419	854117
850590	854939
851823	855436
853249	856610
851484	852742
851162	853610
850590	852775
853993	854939
852742	854939
851476	855655
854741	856839
851169	855628
854321	855727
854229	854263
851476	852804
850397	854939
853135	854321
852922	854902
851575	854794
854029	855283
852337	853262
854029	855903
852185	852976
854117	855543
852061	855543
850716	851589
852479	856544
852185	855415
854794	855283
854902	855881
852487	852775
853610	855903
852188	856094
855628	856805
851476	854117
852254	854673
852686	856449
854117	854902
851419	854229
853587	856805
854939	855826
852014	853135
852058	855826
852730	853587
856388	856610
850590	851058
851169	851484
852319	855655
852742	855655
850522	850749
851575	856610
853610	853993
856384	856746
853262	855232
850764	855173
853701	856295
854263	856401
850413	850434
855415	856015
850590	852754
855231	855930
850590	855826
852742	853674
851476	852185
853587	854117
855283	856449
850716	852185
855415	855655
854263	856610
851694	855536
851877	853249
851162	853249
852058	853674
852479	854229
850758	852811
851476	852730
852489	853262
851575	852319
853382	854321
852185	852775
852775	856449
851058	852082
850764	852319
851589	852479
851484	855232
852976	856388
852206	853249
852188	855190
852061	852922
853262	855881
852976	854673
854673	856805
850592	853262
852742	853993
852479	855283
855415	855972
852337	853993
851694	851823
851162	852754
852082	856388
851476	852319
851419	854489
852206	855357
850994	854939
853249	856839
851162	853993
850764	852804
852188	855226
854117	856388
850590	851162
850590	852254
852922	853674
853674	855414
854902	855415
850397	853248
852058	852206
854673	855655
852254	852337
852742	855972
850590	854379
851484	853674
853135	855918
853135	856552
853701	855773
850397	854489
853262	854379
851636	853248
856656	856746
854263	855357
853262	855283
851484	852730
851937	852553
853262	854263
852775	853610
853587	854939
853610	854673
851196	856449
851476	852082
852922	855173
851636	852206
852730	855972
854379	855415
851419	852206
852479	853587
854229	854741
851169	855903
854117	856015
850716	855730
851575	855232
854229	856839
851419	852804
852026	856610
850590	854673
855655	856217
851477	853248
850590	852337
851636	852337
850764	852487
850716	851169
853587	853610
853249	854263
853993	856544
854263	855628
851589	854229
851169	855655
850397	850716
851169	851477
853587	855628
853382	855410
852026	853587
853249	854379
850590	852058
853674	854939
850397	854263
850434	853382
852754	855543
853262	855903
850764	851477
851169	856610
851196	855232
852487	855232
852319	854029
850764	851636
852061	856805
852775	855628
850590	850764
852061	853993
850994	851636
850994	855414
850590	852804
852337	855232
853587	856544
850592	850994
854229	854794
852487	854263
851477	856805
851611	855226
851169	852058
854794	855543
854794	855826
854673	854741
851162	854939
852742	853262
852775	852976
850764	855628
852254	855232
854939	856015
851484	852058
853993	855903
850764	854794
852730	855628
852730	852922
851160	852014
854229	855960
851477	853993
855173	855232
852337	854902
850397	855826
852206	852337
851575	852479
854263	855903
854263	856371
850716	854263
852379	855655
853578	855772
852185	856544
852026	855543
851477	856449
854229	854902
852254	853587
851476	852775
854229	856401
854794	855173
850397	852026
852026	855881
851477	851575
851098	852319
850397	854379
853587	854489
852026	854229
853578	856776
851477	852206
851169	851636
851419	854658
851589	854741
851169	855543
852489	852730
851419	852058
855628	856015
851611	853578
853718	855881
850359	855727
851169	856839
852014	855930
852487	856805
851196	855543
852487	853587
851082	854026
851611	855190
853262	854117
852443	856776
852852	852976
850413	855231
851823	853382
850592	851477
852922	855655
853701	855190
850592	853993
850994	854117
851476	854673
851477	853610
850397	855655
853674	856610
855283	856610
852061	853262
852058	852254
855655	856388
852553	855410
852319	854902
851636	855903
852487	854117
851169	852319
851169	856388
852254	852775
856015	856805
851636	852487
850397	855283
852742	854489
850764	856610
850397	850994
853993	856388
850764	854029
851162	855628
850764	852922
854379	856384
851419	856805
851476	854263
850590	856388
851169	853993
851694	854321
851477	853674
850590	854794
852804	852976
852319	853262
852206	854229
855543	856371
852553	854379
852754	856388
853249	856449
852319	854741
854939	856388
852206	855628
852730	854902
854029	854301
851169	854673
854379	854984
850590	852026
851477	852082
851058	851419
851260	856059
852742	854229
850592	852058
850397	851162
852922	855415
854026	856839
852487	854673
850716	851477
850590	855232
853674	855655
854029	854673
850434	851823
852489	855283
850764	855415
851589	856805
851477	852976
854229	855881
851589	852976
853587	855414
854939	855357
852730	855655
851476	852487
851477	854902
850716	852061
853674	855628
850994	853015
855002	855436
852487	853610
852922	855543
854229	856610
852804	853249
851476	852976
851484	852804
852082	852487
855903	856610
851082	852487
852185	853262
855536	855727
852254	855415
853578	855190
850397	852976
852775	856388
850998	853896
851575	852775
852487	854939
854029	856401
851575	852337
851169	856015
854263	854982
855655	855826
851484	855628
853674	853993
851575	852976
851484	852319
854029	854902
850951	855972
852730	853262
852489	852775
852061	855655
854229	854489
854379	854673
853587	856388
851575	856805
852061	852337
850951	851260
851636	854117
852254	854489
853993	856610
851937	852443
852337	856610
852026	852754
852082	852185
851694	852242
851484	854263
852082	855283
850590	852082
852337	852804
851937	856384
852443	855226
854983	855930
851477	851589
851169	856805
851162	852775
850397	854409
852804	853610
854939	855543
850397	854673
851589	854263
852206	852730
852976	854263
851162	855232
853015	853262
852730	855283
852026	852479
853701	855410
851797	853896
852337	855283
850764	856388
850590	851169
853248	854229
852337	855628
852319	852489
852976	854489
852319	852487
852976	853587
855826	855972
853249	853587
851477	855173
851058	852922
852242	854379
852489	853674
853993	854673
850397	853262
853249	855628
852804	855826
852742	856805
852254	854263
850590	851484
852337	853610
854489	854741
853587	855972
853382	854983
850590	853262
852489	856544
850397	852058
851196	852026
854673	854939
852319	853993
850413	854983
851636	854741
852775	855415
854489	855881
853674	854489
852058	852852
850397	855414
852082	856610
850590	854489
852742	852945
851162	856388
852337	852742
854379	854939
850413	853718
852852	854902
851419	851476
850397	852852
850716	854673
850994	855283
852976	854939
851477	856015
852026	852489
851589	852487
855903	856805
853249	854939
854794	855903
853249	855232
850951	854301
855655	856544
851419	852852
852058	852804
851169	853262
854741	854794
852489	852754
854263	855972
850998	854434
854902	855173
853587	855232
851035	852775
853993	855173
852058	854902
852443	854379
851162	856610
852479	855881
851611	854379
853578	854715
852319	855543
852026	852775
855232	855414
851575	852082
852337	855903
852254	855543
852553	855190
853382	855231
855173	855655
853610	856656
852775	852922
854902	855826
853051	855972
852443	855643
852185	854229
850994	852319
850716	853674
851589	852804
852082	852852
853701	856094
850592	852852
852082	856544
850397	856388
852058	854673
854263	856805
851611	853701
852487	855283
852185	854902
851589	853610
851082	851484
851636	852976
850592	852489
853674	854902
851162	851477
853674	854984
855283	855881
854117	856449
854741	856024
851636	853610
850716	854902
854229	855415
850994	852742
852188	852553
853249	853674
852775	852852
852058	852487
852976	853249
853993	855543
855972	856217
852206	854902
852185	853587
851419	853262
850590	855655
854321	855436
851937	855773
855730	856449
854229	855730
855283	855655
850716	852730
854434	856746
854794	856388
853674	855543
851162	853587
851575	855543
852188	855773
855655	856610
851082	851196
852922	854409
855002	855231
850397	855960
851636	856024
852804	854229
853248	854939
852319	855283
852319	853128
855410	856094
850764	854489
853610	854263
850590	851419
853610	854489
850994	851169
856094	856384
852254	852852
855655	856015
852082	854489
854489	856388
851419	852976
852487	856371
855173	856412
854379	855357
851476	855283
854983	855536
853587	855655
855773	856384
853262	854409
852804	855543
854489	855903
851058	852058
854489	856015
850397	854902
851169	852082
851575	854229
852061	855960
852082	853262
854902	855960
851082	854263
854263	854741
850994	853674
854741	856015
854117	856544
851476	853015
852742	855543
851694	854983
851169	851419
852775	855655
851636	855232
850590	855960
855543	856388
850969	852487
852191	856853
851162	854902
852206	853610
851476	852922
850764	854229
851122	852730
851937	855410
853610	855972
851589	856746
852319	856388
854117	856371
851575	856839
850764	851589
852479	854263
850716	854489
850764	854902
854939	856839
852058	853248
850397	852479
852479	852730
855727	856384
852976	855972
850590	851636
852945	855150
852058	856805
850764	851419
853993	855826
852206	854489
851122	851419
853128	856412
856388	856805
854741	856805
854263	854939
852443	852553
850716	853610
852852	854229
852254	852922
852742	854673
855826	855960
853718	855283
853015	856805
851162	852206
850764	854409
853587	856412
854229	854673
851419	856015
854673	855628
854379	856015
850716	854379
855655	855960
851122	854229
851162	855903
852487	854902
851477	856656
852254	854117
854263	854673
851196	852319
850397	851589
855972	856449
852742	855881
852852	855232
853587	855283
852082	855232
851484	855415
851477	854263
852206	852976
852479	854117
850764	853262
850764	854939
852026	855826
850716	856610
850397	854229
852026	853674
851484	852185
854379	855984
852489	855232
851636	854982
851476	853249
854489	854939
850397	852487
851823	855536
853262	856015
850590	853587
855173	855960
853610	854229
853701	856776
851476	855826
852922	855232
852775	855543
850716	852804
850764	851169
852061	853587
851636	855415
851937	855226
852852	852922
851477	851484
851098	855543
851162	854263
853674	855415
853674	856805
855881	856217
851477	854794
852742	854902
850397	852082
851476	854902
853015	855731
855231	855436
852082	852337
852337	853674
855283	856015
854379	856839
854939	856610
851162	855655
854715	855190
854715	855773
855826	856449
854673	855173
852742	855415
851477	852254
852082	853610
851636	855826
853993	854117
850643	854029
851636	852058
856449	856656
854029	854939
851476	856868
852206	855903
851477	852730
853262	855415
852852	856839
851476	856839
856388	856544
852082	852976
850434	854983
850716	851575
851082	852976
851196	853587
850590	854229
851575	852026
853587	855543
852082	852922
850764	851476
851823	855231
855190	856094
850413	855436
851476	852206
852206	852479
854673	855972
854902	855628
854409	854902
854673	855232
852804	854489
852922	856868
852775	854939
851797	856746
850397	852319
853674	855881
854741	854984
851575	852254
852742	852804
850434	856384
851575	853674
851477	853262
852742	855730
850522	853896
851476	855972
852489	856388
852922	856805
854321	856384
852058	852775
852254	852976
855727	856552
850716	853249
851419	852489
851636	856805
852337	854673
853674	854229
856412	856413
851575	851589
854794	856610
852188	855410
852487	853128
852479	856610
852206	852742
852852	855655
850764	856449
853262	856805
851575	854673
851477	852026
854489	855543
853262	853993
851162	854489
851419	854673
852191	854902
852487	856024
850592	852775
853718	856024
855232	856401
850994	854229
851035	855826
851937	853701
851636	852254
854379	855410
853610	855655
854939	855628
856610	856805
850434	855930
851419	854263
852775	856015
854741	856610
852082	853249
850716	852976
851477	851636
850994	854902
850716	855628
852804	855232
852058	855655
851476	852852
850590	855173
852479	854939
854263	854794
852319	856805
852061	853674
851169	856544
851162	852319
852319	852479
852242	853135
851477	852852
853993	855730
850764	852082
852775	854117
851636	855628
852775	854229
852804	853262
852443	856094
852337	853249
851476	854794
851589	855543
855232	855415
851169	853674
851589	852337
855357	856839
852730	854229
853128	854434
851636	856610
851169	854263
853993	855415
853993	855972
851476	854939
851589	853128
854489	854794
852487	855543
851476	852026
850764	851196
854673	854902
850764	850994
851575	853993
854794	856401
852254	853674
852254	855283
854939	855903
852058	855903
851477	852058
850994	852489
853610	856024
852026	853262
853262	855173
852922	854117
852487	852852
855173	856388
851419	851575
850592	850716
852479	855232
853674	854117
852804	854673
854939	855655
853867	856384
852185	852489
855415	856610
851058	852254
855655	855903
852206	856805
851611	855410
853587	854902
852185	854117
850397	851419
851484	855881
852742	855903
852922	853249
851636	854939
853135	854983
854409	856805
855283	855414
851169	851575
851476	856544
853610	856610
850951	856059
851082	854489
855903	856401
853587	854229
852775	856544
852976	854902
850397	851636
853993	856401
850951	851993
852742	854794
854794	856839
855410	855773
851589	856217
852804	854794
850413	853135
850590	852976
851169	855826
853701	854715
852775	854902
850397	851484
852730	852775
851035	854229
852082	854117
850397	851476
855826	856610
852804	852852
850592	851169
853674	856401
852185	852319
852026	853993
850994	852254
851575	853610
853993	854263
850590	856544
851575	856449
850716	855415
856015	856839
852775	856401
852730	856371
850764	855655
852242	855727
853578	856384
852058	854229
852553	853701
852852	853128
852852	856656
854658	855881
853262	856544
851636	854263
852319	852730
852489	856805
852058	852730
852185	856805
852082	855173
851476	852254
851477	855655
851477	856388
851589	854794
850716	852337
850864	855731
850592	855628
853249	853993
854939	855881
852922	854939
855226	855772
853993	854902
850592	855283
852443	853867
850413	852242
852185	853015
851484	854794
850994	852775
851419	855414
851575	854029
850590	851196
855283	856805
850998	856746
852026	854263
851160	854321
852553	855772
852337	854379
852754	853718
850716	852775
850397	856371
852082	852254
853262	856610
855436	855727
852479	855415
852945	854794
856610	856839
852254	856544
852479	855628
851419	853015
852061	855173
855903	855972
851162	852254
853610	854029
851082	854982
853587	856015
851058	855232
851196	852804
854379	856094
852319	856839
850994	855232
850716	850764
851162	851169
852242	854321
854489	855232
852026	856401
852804	855283
853578	855643
852061	854741
854263	855283
852185	852730
852319	852337
853249	853262
851169	852730
850434	855727
850749	853718
853610	854939
850764	855283
854263	856015
852976	855903
851484	855826
851419	856610
851169	853249
853993	854741
854983	855727
850716	854939
853674	855173
852775	855414
851169	855972
853248	853587
850590	855543
855190	855226
855226	855410
852026	853249
853262	854673
851589	854939
854902	856388
852487	852730
852742	856544
854673	855283
851082	855232
854715	856776
855231	856660
852319	852922
853701	854379
852206	853993
850397	855543
851477	855881
852058	855414
852337	854263
851419	852082
854673	855960
852254	854229
852337	855972
850716	855232
854263	855173
854939	855415
852058	853587
852206	855543
852185	854939
851196	854229
852730	855232
852337	856388
851169	852775
852319	853610
850716	852082
852026	852319
852191	854301
852730	856544
852804	854902
852479	852852
851484	852479
851419	854902
853249	854229
855283	855826
850590	856401
854794	856015
852058	852922
855174	855232
850397	855232
852191	856449
850397	851169
852922	854263
851484	852976
852479	853015
853610	855283
851162	854117
852206	852487
850590	853249
850969	851636
851196	853610
851196	856746
852852	853587
852945	854379
850994	855628
850397	856805
851477	852489
851169	855881
852479	854489
854117	856805
852922	853587
852254	852730
856805	856839
853993	856015
854229	856805
852188	854715
850716	852319
852754	854902
854673	855415
853249	856024
852082	853587
853578	856094
854673	856610
852922	853262
852319	854794
851694	852014
852026	855283
853993	854029
852014	855436
852058	852319
851196	855173
852319	853674
852922	852976
854586	856384
850716	852479
851169	852254
850590	852489
852852	853674
852730	854117
852804	852945
852804	856839
850590	852206
850590	851476
853610	854379
855226	856094
852319	853249
854029	855173
850969	855628
852026	854794
851575	853262
852553	853578
851162	856805
851169	852479
852742	852976
852742	855826
852185	855628
852754	853674
853674	854263
852206	853128
850397	855628
852185	852852
851419	856388
851160	855544
852254	852319
850397	852061
852082	854794
854673	855903
852922	853993
851477	855628
853587	855415
850716	856839
851196	855283
853610	854026
852852	853993
852489	855655
855283	855543
854939	856544
854229	854939
855357	856746
852730	853993
854026	855283
852606	853557
854263	855232
852922	855628
854229	855543
852242	855231
854263	855881
852206	855232
854029	854794
852742	855283
854117	854263
851484	852922
850716	855283
854715	855226
854379	854741
853015	854902
851419	853587
850592	852185
850590	856805
851937	852188
852976	855960
853578	853701
850716	854794
851162	854794
850592	852254
853249	856544
852775	853993
852775	855232
854794	855415
851476	852489
851575	853587
853674	854741
852206	856371
851162	852489
851823	855727
854983	856552
852082	854741
853249	855972
851575	855881
852058	856544
854715	855410
854939	856656
851484	854939
854263	854902
851694	855231
856217	856656
851122	853993
853578	855226
850764	851162
850716	854117
852319	855232
851476	851484
851169	855173
854741	856656
851575	852058
853610	856805
854229	855903
850397	854794
853248	856610
854379	856024
851196	856401
852775	855903
850590	852852
851162	855415
855730	855826
852058	853610
855226	856384
852804	855655
853262	854741
853674	855283
852058	855232
850590	855415
852337	852922
851169	855283
852061	855283
854902	855730
852254	855826
852337	853587
852319	855903
851082	854741
851035	856449
854902	856610
854263	856839
853610	856015
853248	853249
851694	855436
853135	855727
850994	851484
850764	854673
853864	856449
852976	856610
850716	853262
850590	852730
852191	853587
853249	855543
852553	854715
854489	855283
852082	855881
850716	852922
852974	854434
854794	855730
855415	855543
851636	854229
851477	856610
852206	856015
853993	855655
852775	853015
851169	855415
852479	856805
854902	856371
851162	851419
850397	850590
855655	856805
852804	855173
856015	856388
855283	856544
854029	855415
853249	855357
852730	852804
852730	855543
852775	854794
855543	856015
851160	851694
852185	852479
850994	853587
856295	856384
852058	856839
850397	852804
851419	856544
852754	854117
850764	856015
851636	852775
855543	855903
854263	855826
851160	854983
852489	853587
854056	855560
852061	852487
852804	853993
851477	852804
852185	853557
850592	853015
852206	855972
850397	852254
852730	854263
852487	853993
852945	854301
852852	853262
851484	853587
850592	854117
850994	851162
851162	852742
853249	854741
852479	853674
855415	856544
854229	855972
851162	852852
851477	855826
856094	856776
851484	854229
852058	854489
855232	856868
852479	856388
850716	855881
854379	855283
853262	855414
851477	854489
851575	852945
851823	856552
852487	853249
854117	855283
851082	852058
855357	856024
852742	852775
852082	855903
853587	854794
850764	856656
853610	855881
852319	854489
850998	852974
851477	854939
853674	856388
853610	856839
851575	854263
854794	854939
850764	855903
852254	852489
852742	855960
854715	855772
852058	854117
851636	852922
852976	856544
851575	852922
851484	854673
854794	854902
852730	855826
855903	856015
852487	855628
852185	856388
852026	853051
853993	855881
853934	854263
853610	855543
851611	852443
850716	855903
852804	856449
851477	852185
850590	852742
853674	854794
854984	855357
851169	852489
852976	856371
852976	856839
851162	852976
851476	852337
851636	854902
852775	855283
856401	856449
852014	854983
851589	856024
852553	856776
851476	851636
851162	852804
850592	856805
853128	855357
851419	855655
850397	852206
851636	853674
850716	850994
851160	856552
852058	856388
852487	855972
851611	856776
850590	855414
851082	855826
851477	854229
852852	855826
852206	852804
851162	851575
851169	852185
852553	855226
851636	854489
851611	851937
853248	855543
852014	855536
853674	855903
851484	853993
851419	854939
853993	856449
856384	856776
854301	856412
854673	856839
851694	856552
855655	856401
852206	855283
850994	856388
855173	855543
851484	854409
851196	856839
854489	855655
850764	852775
853610	856401
852730	856388
855173	855903
850413	851694
851484	856544
851162	852058
851196	856656
852319	853587
850413	855544
850592	851419
852026	852337
852082	856805
850397	851477
852206	854026
854902	856839
851484	852489
852775	856371
852058	854741
855826	856805
855415	855628
853248	855173
851160	853382
852479	854794
852804	853674
852337	855655
855173	855283
851160	851823
852479	854902
855173	855415
854263	855655
852489	855628
852487	856610
851476	853674
851162	852082
850590	853610
850434	854321
855283	855972
851636	855881
852804	854263
852804	854741
854229	856388
850764	852852
850413	856552
850764	856805
852976	856746
851484	855972
854263	854984
853015	855232
854229	855826
852254	853262
852058	855283
854741	854939
852742	856610
851484	853249
852775	852804
851162	851589
852058	854409
854939	855232
852026	852487
851476	856805
855173	856610
851162	855881
854379	855826
855283	855415
850996	853896
856024	856839
855881	856449
854741	855543
854229	856656
851636	852730
851196	855903
851162	851636
853249	853610
850413	853382
852319	855628
852058	854794
852319	854673
850590	852319
850590	851082
852804	852922
853931	856449
850764	855232
851082	856839
851419	852730
853262	855543
852479	852922
851419	852319
851476	852479
854489	856805
851035	853993
853382	856384
850716	851636
852487	852742
854489	854673
851477	855283
850994	851419
851082	852337
851196	854794
851476	852742
855655	855881
851169	853587
850413	856384
851169	851476
851484	855730
852026	852730
854673	855543
850397	853993
853578	855773
854229	855232
852058	853128
852185	853993
851169	852026
852058	854939
854673	855826
852922	854673
856544	856805
852775	856805
854117	854794
851575	852191
855232	855283
852730	854794
855226	855773
852026	854489
850994	852479
855826	856401
852945	854450
851169	854902
853587	855881
852730	854673
852058	853249
851694	855727
850590	851575
851477	855903
852754	854229
854229	855628
851419	852775
856401	856656
851477	852742
851336	856449
852553	855773
855283	856388
852082	852730
853674	855960
851636	855283
851823	854321
854229	856544
853993	855960
853249	854026
851419	852922
850764	855881
853249	856371
852489	854229
851937	853382
854741	855283
851589	856015
850998	854513
854229	856015
854029	855543
850994	853993
853896	856746
852061	852730
851419	855960
852976	855415
851160	855536
855628	856544
853262	855655
853674	856449
854794	855881
852026	852742
852337	856746
852082	855543
852185	852922
852206	854939
852188	852443
852553	856094
852185	854263
852319	855881
851484	855655
852730	852976
852976	856805
850434	853135
851823	853135
852337	852976
852082	852479
852185	855232
850994	851476
851122	856544
851169	852804
852754	853587
852742	854263
850397	852922
851169	854939
855628	855655
851484	851575
855826	856388
854026	854450
852976	855628
850397	856610
854983	855544
854229	855173
853701	856384
852254	855628
851797	854434
855283	855903
852754	853262
854984	856839
851636	852945
855190	856776
850737	853128
852479	852976
850994	852206
855173	856015
854939	855173
852319	852852
851611	856384
850994	853262
852254	853993
853135	855436
852242	853382
852976	855232
854673	854982
851160	855231
854902	855903
851636	852082
852976	854794
853587	856610
850716	852254
852606	853181
853248	854263
851937	856776
851636	855972
854902	856015
853262	854229
850590	854029
851476	853262
852976	855173
851589	853587
852489	855543
852026	855232
854902	856544
852026	854939
852191	855972
852026	852852
852058	852082
852082	855655
851589	852319
850764	852337
852206	852945
852185	852254
851162	853015
851484	854489
851484	855903
853249	855655
850434	855436
853135	855231
851575	852730
852922	856015
851476	852058
850590	852922
854379	854794
855881	855903
851477	853587
854029	855972
851611	855773
851636	855173
851937	854715
853993	855283
852319	852775
853249	855903
852730	853249
851169	852976
852945	853610
853249	854984
854029	854229
852945	854229
852479	852754
852804	855903
851575	855655
852082	854673
854939	856805
851160	852242
852976	853610
852206	854741
852026	855972
852082	852489
851419	855628
852479	853993
852730	852742
854794	855655
850994	852082
855543	855628
850590	850716
850590	850994
854902	855655
852082	853674
852489	853993
850764	851484
850592	852082
852443	853701
852058	855415
851589	852082
851484	852254
851823	852014
851575	855415
851589	854379
851162	854673
852206	853674
854489	856610
854117	854229
852922	856388
853701	855226
850590	851477
851058	852479
[truncated: 352 more rows]
