# Supplementary material for: A graph modification approach for finding core–periphery structures in protein interaction networks
Source: Algorithms Mol Biol. 2015 May 2;10:16. doi: 10.1186/s13015-015-0043-7 (PMC4440566; doi:10.1186/s13015-015-0043-7)
Supplement: Additional file 1 — Supplemental material. This file contains the source code of the programs that generate the CPLEX ILPs, our input data (the three process networks), and our output clusters. All files are readable as plain text files. [file 13015_2015_43_MOESM1_ESM.zip › results/scan/sc-cell-cycle.report]

# nontrivial clusters:
#   nr #c #p  c_t  c_c  c_p
# *  2  9 10 0.51 0.60 0.50
# *  3  5  1 0.63 0.76  nan
# *  4  3  3 0.39 0.51 0.30
#    5  2  0 0.65 0.65  nan
# *  6  2  4 0.26 0.61 0.17
# *  7  6  2 0.32  nan 0.32
# detects "Far3p/Far7p/Far8p/Far9p/Far10p/Far11p complex" (6 vertices), core\complex: 0, complex\cluster: 0, extra in periphery: 2
# *  8 10 14 0.37 0.55 0.27
# *  9 16 13 0.32 0.51 0.31
# detects "anaphase-promoting complex" (14 vertices), core\complex: 3, complex\cluster: 1, extra in periphery: 13
# * 10 17 10 0.35 0.40 0.43
# * 11 17 14 0.43 0.56 0.36
# * 12  3  2 0.50 1.00 0.27
# * 13  7  4 0.39 0.50 0.91
# * 14  2  1 0.44 0.58  nan
# * 15  4  2 0.45 0.70 0.27
# * 16  4  1 0.41 0.41  nan
#   17  2  0  nan  nan  nan
# * 18  2  3 0.31 0.53 0.20
# * 19  2  2 0.54 0.67 0.23
# * 20  2  3 0.41 0.33 0.32
# * 21  3  1 0.54 0.83  nan
# * 22  7  3 0.79 1.00 0.50
# detects "DASH complex" (7 vertices), core\complex: 0, complex\cluster: 0, extra in periphery: 3
# * 23  2  2 0.28  nan 0.19
# * 24  6  3 0.32 0.38 0.25
# detects "mitotic checkpoint complex" (4 vertices), core\complex: 2, complex\cluster: 0, extra in periphery: 3
# * 25  2  1 0.51 0.53  nan
# * 26  2  6 0.36 0.93 0.31
# * 27  2  5 0.30 0.78 0.25
# * 28  2  6 0.39 0.49 0.39
# * 29  2  1 0.15  nan  nan
# * 30  2  3 0.37 0.75 0.36
# * 31  3  4 0.45 0.67 0.40
n 196
m 797

periphery_size 41
periphery_percent 21.6931216931
number_of_clusters 30
trivial 2
nontrivial 28
avg_total_size 9.57142857143
avg_core_size 5.14285714286
avg_periphery_size 4.42857142857
avg_periphery_percent 45.4616389565
median_total_size 6.0
median_core_size 3.0
median_periphery_size 3.0
median_periphery_percent 44.9944382647

undef_total_coherence 0
undef_core_coherence 3
undef_periphery_coherence 0
def_total_coherence 28
def_core_coherence 25
def_periphery_coherence 22
avg_total_coherence 0.410424918662
avg_core_coherence 0.623390260718
avg_periphery_coherence 0.341210659328
core_coh_greater_periph_coh 18
periph_coh_greater_core_coh 2
percent_core_coh_greater_periph_coh 90.0

number_of_complexes 7
average_complex_size 6.28571428571
median_complex_size 5.0
noncomplex_proteins 153

complexes_detected 4
core_percent_average 86.9791666667
comp_percent_average 98.2142857143
extra_percent_average 100.0
core_percent_median 90.625
comp_percent_median 100.0
extra_percent_median 100.0
