# Supplementary material for: A graph modification approach for finding core–periphery structures in protein interaction networks
Source: Algorithms Mol Biol. 2015 May 2;10:16. doi: 10.1186/s13015-015-0043-7 (PMC4440566; doi:10.1186/s13015-015-0043-7)
Supplement: Additional file 1 — Supplemental material. This file contains the source code of the programs that generate the CPLEX ILPs, our input data (the three process networks), and our output clusters. All files are readable as plain text files. [file 13015_2015_43_MOESM1_ESM.zip › results/scan/sc-translation.report]

# nontrivial clusters:
#   nr #c #p  c_t  c_c  c_p
# *  2 91 18 0.76 0.79 0.62
# *  3 39  6 0.88 0.87 0.91
# *  4 12  0 0.54 0.54  nan
#    5  2  0 0.14 0.14  nan
#    6  2  0 0.46 0.46  nan
# *  7  5  0 0.64 0.64  nan
#    8  2  0 0.83 0.83  nan
#    9  2  0 0.21 0.21  nan
#   10  2  0 1.00 1.00  nan
# * 11  3  0 0.46 0.46  nan
#   12  2  0 0.21 0.21  nan
#   13  2  0 0.89 0.89  nan
n 188
m 2352

periphery_size 24
periphery_percent 12.7659574468
number_of_clusters 12
trivial 7
nontrivial 5
avg_total_size 34.8
avg_core_size 30.0
avg_periphery_size 4.8
avg_periphery_percent 5.96941896024
median_total_size 12.0
median_core_size 12.0
median_periphery_size 0.0
median_periphery_percent 0.0

undef_total_coherence 0
undef_core_coherence 0
undef_periphery_coherence 0
def_total_coherence 5
def_core_coherence 5
def_periphery_coherence 2
avg_total_coherence 0.657231786855
avg_core_coherence 0.661984919984
avg_periphery_coherence 0.764108019399
core_coh_greater_periph_coh 1
periph_coh_greater_core_coh 1
percent_core_coh_greater_periph_coh 50.0

number_of_complexes 5
average_complex_size 27.4
median_complex_size 26.0
noncomplex_proteins 51

complexes_detected 0
core_percent_average nan
comp_percent_average nan
extra_percent_average nan
core_percent_median nan
comp_percent_median nan
extra_percent_median nan
