# Supplementary material for: A graph modification approach for finding core–periphery structures in protein interaction networks
Source: Algorithms Mol Biol. 2015 May 2;10:16. doi: 10.1186/s13015-015-0043-7 (PMC4440566; doi:10.1186/s13015-015-0043-7)
Supplement: Additional file 1 — Supplemental material. This file contains the source code of the programs that generate the CPLEX ILPs, our input data (the three process networks), and our output clusters. All files are readable as plain text files. [file 13015_2015_43_MOESM1_ESM.zip › results/scan/sc-transcription.clusters]

850455 851212 851389 851839 853035 854773 855428 856070 856186 856799 | 854940 855443 851988 852059 856600 855885
850507 855167 855268 |
850520 851962 853364 853544 854418 855586 855616 856134 856696 | 854940 854249 856023 851115 856709 855828 855053 853803 853334 853697 855885
850774 850923 852432 | 851115 851988
850928 855092 | 853167
851136 851415 851568 851615 852013 852451 852810 853301 853442 853526 853713 853895 854157 854283 854322 854382 854385 854399 854518 854519 854791 855473 855609 855737 856119 856226 856317 856320 856547 | 856023 850702 852839 856709 853854 852710 851988 854678 851450 855828 852059 850971 852989 853167 853161 852410 856052 856251 855689 856136
851220 851788 853650 855920 855964 | 854706 856023 851988 852059 853167 852410 854515
851247 854775 |
851384 854841 855402 |
851488 853327 | 851115 851988
851503 854232 855743 |
851559 852492 852726 853985 854106 854345 855005 855139 855744 856183 856297 856455 | 856023 856709 854678 854143 851450 855828 852059 855053 853167 852410 852848 853334 856136 854954
851562 854309 855665 | 856023 851450
851670 855259 | 854940 851988
851699 853381 | 854940 856023
851753 854874 855059 855060 | 854981 852062
851756 854188 855263 856911 | 856023 856709 853974 855828 852059 853167 854954
851802 855323 | 852059 853167
851809 856219 |
851840 853523 854765 854834 855620 856069 | 856709 856763 852809
851846 852694 | 852410 853334
851924 852007 853029 853335 855118 855977 856603 856655 | 852839 851988 853167
852006 856904 | 856023
852133 853904 854033 | 853334
852277 855049 855116 856146 | 856023 856709 853167
852278 852871 | 853167 856583
852386 856165 | 856023 855828 852809
852447 854064 |
853114 853750 855360 856002 856019 | 853167 853592
853178 853255 853910 854972 | 856793
853450 853718 854928 | 851988
853992 855704 |
854020 854290 |
854230 856143 |
854404 854405 |
855200 856845 |
855522 856030 | 851115
