# Supplementary material for: A graph modification approach for finding core–periphery structures in protein interaction networks
Source: Algorithms Mol Biol. 2015 May 2;10:16. doi: 10.1186/s13015-015-0043-7 (PMC4440566; doi:10.1186/s13015-015-0043-7)
Supplement: Additional file 1 — Supplemental material. This file contains the source code of the programs that generate the CPLEX ILPs, our input data (the three process networks), and our output clusters. All files are readable as plain text files. [file 13015_2015_43_MOESM1_ESM.zip › results/scan/sc-transcription.report]

# nontrivial clusters:
#   nr #c #p  c_t  c_c  c_p
# *  2 10  6 0.36 0.42 0.44
# detects "CCR4-NOT core complex" (8 vertices), core\complex: 2, complex\cluster: 0, extra in periphery: 6
# *  3  3  0 0.45 0.45  nan
# *  4  9 11 0.37 0.61 0.48
# detects "NuA4 histone acetyltransferase complex" (9 vertices), core\complex: 0, complex\cluster: 0, extra in periphery: 11
# *  5  3  2 0.34 0.41 0.39
# *  6  2  1 0.35 0.66  nan
# *  7 29 20 0.52 0.75 0.40
# detects "DNA-directed RNA polymerase III complex" (15 vertices), core\complex: 14, complex\cluster: 0, extra in periphery: 20
# *  8  5  7 0.40 0.38 0.42
#    9  2  0 0.86 0.86  nan
# * 10  3  0 0.71 0.71  nan
# * 11  2  2 0.57 0.80 0.39
# * 12  3  0 0.24 0.24  nan
# * 13 12 14 0.42 0.65 0.43
# * 14  3  2 0.41 0.35 0.52
# * 15  2  2 0.59  nan 0.65
# * 16  2  2 0.58 0.66 0.60
# * 17  4  2 0.57 0.49 1.00
# detects "ARGR complex" (4 vertices), core\complex: 0, complex\cluster: 0, extra in periphery: 2
# * 18  4  7 0.41 0.37 0.48
# detects "Ada2p/Gcn5p/Ada3 transcription activator complex" (4 vertices), core\complex: 2, complex\cluster: 0, extra in periphery: 5
# * 19  2  2 0.50 0.78 0.61
#   20  2  0 0.15 0.15  nan
# * 21  6  3 0.62 0.59 0.68
# * 22  2  2 0.43 0.29 0.21
# * 23  8  3 0.62 0.84 0.32
# detects "UTP A complex" (7 vertices), core\complex: 1, complex\cluster: 0, extra in periphery: 3
# * 24  2  1 0.60 1.00  nan
# * 25  3  1 0.86 0.82  nan
# * 26  4  3 0.48 1.00 0.35
# * 27  2  2 0.58 0.99 0.21
# * 28  2  3 0.64 1.00 0.57
#   29  2  0 1.00 1.00  nan
# * 30  5  2 0.39 0.41 0.22
# detects "Elongator complex" (4 vertices), core\complex: 1, complex\cluster: 0, extra in periphery: 2
# * 31  4  1 0.49 0.42  nan
# detects "EKC/KEOPS protein complex" (4 vertices), core\complex: 0, complex\cluster: 0, extra in periphery: 1
# * 32  3  1 0.26 0.16  nan
#   33  2  0 0.29 0.29  nan
#   34  2  0 0.81 0.81  nan
# detects "Cdc73p/Paf1p complex" (4 vertices), core\complex: 0, complex\cluster: 2, extra in periphery: 0
# ignoring since trivial cluster
#   35  2  0 0.88 0.88  nan
#   36  2  0 0.87 0.87  nan
#   37  2  0 0.76 0.76  nan
# * 38  2  1 0.29 0.15  nan
n 215
m 786

periphery_size 43
periphery_percent 21.5
number_of_clusters 37
trivial 8
nontrivial 29
avg_total_size 8.41379310345
avg_core_size 4.86206896552
avg_periphery_size 3.55172413793
avg_periphery_percent 37.3965566453
median_total_size 5.0
median_core_size 3.0
median_periphery_size 2.0
median_periphery_percent 40.0

undef_total_coherence 0
undef_core_coherence 1
undef_periphery_coherence 0
def_total_coherence 29
def_core_coherence 28
def_periphery_coherence 20
avg_total_coherence 0.484232118726
avg_core_coherence 0.585554494041
avg_periphery_coherence 0.46855921043
core_coh_greater_periph_coh 13
periph_coh_greater_core_coh 6
percent_core_coh_greater_periph_coh 68.4210526316

number_of_complexes 11
average_complex_size 7.54545454545
median_complex_size 7.0
noncomplex_proteins 145

complexes_detected 8
core_percent_average 81.1530172414
comp_percent_average 100.0
extra_percent_average 96.4285714286
core_percent_median 83.75
comp_percent_median 100.0
extra_percent_median 100.0
