# Supplementary material for: A graph modification approach for finding core–periphery structures in protein interaction networks
Source: Algorithms Mol Biol. 2015 May 2;10:16. doi: 10.1186/s13015-015-0043-7 (PMC4440566; doi:10.1186/s13015-015-0043-7)
Supplement: Additional file 1 — Supplemental material. This file contains the source code of the programs that generate the CPLEX ILPs, our input data (the three process networks), and our output clusters. All files are readable as plain text files. [file 13015_2015_43_MOESM1_ESM.zip › results/scan/sc-cell-cycle.clusters]

850334 850345 850358 851024 851373 853539 853554 855555 856507 | 855013 853818 851495 850930 856263 851746 853434 852457 850328 851804
850427 850808 851318 851968 855253 | 851306
850515 851450 852071 | 851746 852457 851306
850520 856490 |
850539 851624 | 850584 851191 854765 854249
850559 850939 851781 855044 855073 855596 | 852457 850328
850585 851274 852049 852577 852984 853369 854700 855761 856227 856683 | 855013 852265 852305 852931 855060 850508 855731 851746 856870 852612 852457 851306 852685 851209
850597 850792 850818 851400 851554 851696 852062 852194 852611 852881 853846 854423 854843 855549 855861 856571 | 856926 855013 853870 851019 855060 851746 855052 852432 855524 852457 850328 853140 856237
850607 851025 851097 851197 851841 851916 851991 852512 853090 853576 853599 853773 854085 854827 855843 856089 856159 | 853870 851561 852931 856263 853434 856870 855524 852457 850328 850887
850688 850793 850872 850980 851208 851545 851623 852258 852501 852673 852995 853244 854166 854247 854656 855067 856130 | 855013 852265 850584 852931 855060 851746 856870 854765 852432 855524 852457 852685 856237 856099
850912 855607 856515 | 851019 856870
850924 851359 853513 854349 854555 855077 855496 | 851866 855013 853818 852457
850956 852216 | 852457
850977 851925 852180 853551 | 851495 851209
850995 852772 854504 856318 | 850887
851067 852932 |
851271 851440 | 856870 855524 853140
851391 856920 | 850584 853434
851424 851431 | 855013 852643 854765
851470 853409 855184 | 852265
851579 851919 852535 852819 853010 853814 853958 | 852931 850328 856736
851834 856197 | 856870 851306
852762 852794 853100 853422 853439 854191 | 851191 852457 853140
852950 856648 | 852457
853002 856236 | 850584 852432 855524 852457 853140 851209
853003 855819 | 851019 852432 855524 852457 852685
853283 855239 | 852265 851191 850930 852432 852457 856237
854208 854671 | 852457
854431 855533 | 853434 852457 855674
855102 856305 856598 | 853355 850584 853434 852457
