# Supplementary material for: A graph modification approach for finding core–periphery structures in protein interaction networks
Source: Algorithms Mol Biol. 2015 May 2;10:16. doi: 10.1186/s13015-015-0043-7 (PMC4440566; doi:10.1186/s13015-015-0043-7)
Supplement: Additional file 1 — Supplemental material. This file contains the source code of the programs that generate the CPLEX ILPs, our input data (the three process networks), and our output clusters. All files are readable as plain text files. [file 13015_2015_43_MOESM1_ESM.zip › results/scan/sc-translation.clusters]

850397 850590 850592 850716 850764 850994 851035 851058 851082 851122 851162 851169 851196 851419 851476 851477 851484 851575 851589 851636 852026 852058 852061 852082 852185 852206 852254 852319 852337 852479 852487 852489 852730 852742 852754 852775 852804 852852 852922 852945 852976 853015 853128 853248 853249 853262 853587 853610 853674 853993 854026 854029 854117 854229 854263 854379 854409 854489 854673 854741 854794 854902 854939 854982 854984 855173 855232 855283 855357 855414 855415 855543 855628 855655 855730 855826 855881 855903 855960 855972 856015 856024 856371 856388 856401 856449 856544 856610 856656 856805 856839 | 850643 851098 850969 856868 852994 853051 853934 855658 854450 852379 855984 855174 855150 852686 853864 850737 853931 856217
850413 850434 851160 851611 851694 851823 851937 852014 852188 852242 852443 852553 853135 853382 853578 853701 853867 854321 854586 854715 854983 855002 855190 855226 855231 855410 855436 855536 855544 855643 855727 855772 855773 855930 856094 856295 856384 856552 856776 | 850359 853684 851692 856660 853349 855918
850522 850749 850996 850998 851797 852734 852974 853718 853896 854434 854513 856746 |
850758 852811 |
850864 855731 |
850951 851260 851993 854301 856059 |
851336 854658 |
851877 853250 |
852191 856853 |
852606 853181 853557 |
854056 855560 |
856412 856413 |
