# Supplementary material for: A graph modification approach for finding core–periphery structures in protein interaction networks
Source: Algorithms Mol Biol. 2015 May 2;10:16. doi: 10.1186/s13015-015-0043-7 (PMC4440566; doi:10.1186/s13015-015-0043-7)
Supplement: Additional file 1 — Supplemental material. This file contains the source code of the programs that generate the CPLEX ILPs, our input data (the three process networks), and our output clusters. All files are readable as plain text files. [file 13015_2015_43_MOESM1_ESM.zip › results/luo/sc-cell-cycle.report]

# nontrivial clusters:
#   nr #c #p  c_t  c_c  c_p
# *  2 16 51 0.37 0.36 0.38
# *  3 16 74 0.30 0.54 0.32
# detects "anaphase-promoting complex" (14 vertices), core\complex: 3, complex\cluster: 0, extra in periphery: 73
# *  4 15 126 0.30 0.36 0.29
# *  5 13 92 0.31 0.26 0.33
# *  6  9 30 0.45 0.65 0.39
# detects "Mcm2-7 complex" (5 vertices), core\complex: 4, complex\cluster: 0, extra in periphery: 30
# *  7  8 55 0.36 0.77 0.33
# *  8  8 79 0.30 0.48 0.29
# *  9  8 42 0.36 1.00 0.37
# detects "DASH complex" (7 vertices), core\complex: 1, complex\cluster: 0, extra in periphery: 42
# * 10  8 71 0.31 0.33 0.30
# * 11  7 55 0.30 0.38 0.30
# detects "mitotic checkpoint complex" (4 vertices), core\complex: 3, complex\cluster: 0, extra in periphery: 55
# * 12  7 80 0.31 0.49 0.30
# * 13  7 96 0.32 0.31 0.32
# * 14  6  7 0.33  nan 0.33
# detects "Far3p/Far7p/Far8p/Far9p/Far10p/Far11p complex" (6 vertices), core\complex: 0, complex\cluster: 0, extra in periphery: 7
# * 15  6 78 0.31 0.25 0.31
# * 16  6 69 0.30 0.51 0.30
# * 17  5  3 0.49 0.76 0.16
n 196
m 797

periphery_size 171
periphery_percent 95.0
number_of_clusters 16
trivial 0
nontrivial 16
avg_total_size 72.0625
avg_core_size 9.0625
avg_periphery_size 63.0
avg_periphery_percent 82.1434959505
median_total_size 77.0
median_core_size 8.0
median_periphery_size 70.0
median_periphery_percent 88.1643625192

undef_total_coherence 0
undef_core_coherence 1
undef_periphery_coherence 0
def_total_coherence 16
def_core_coherence 15
def_periphery_coherence 16
avg_total_coherence 0.33678652132
avg_core_coherence 0.497555419529
avg_periphery_coherence 0.314615458751
core_coh_greater_periph_coh 11
periph_coh_greater_core_coh 4
percent_core_coh_greater_periph_coh 73.3333333333

number_of_complexes 7
average_complex_size 6.28571428571
median_complex_size 5.0
noncomplex_proteins 153

complexes_detected 5
core_percent_average 76.2896825397
comp_percent_average 100.0
extra_percent_average 99.7297297297
core_percent_median 81.25
comp_percent_median 100.0
extra_percent_median 100.0
