# Supplementary material for: A graph modification approach for finding core–periphery structures in protein interaction networks
Source: Algorithms Mol Biol. 2015 May 2;10:16. doi: 10.1186/s13015-015-0043-7 (PMC4440566; doi:10.1186/s13015-015-0043-7)
Supplement: Additional file 1 — Supplemental material. This file contains the source code of the programs that generate the CPLEX ILPs, our input data (the three process networks), and our output clusters. All files are readable as plain text files. [file 13015_2015_43_MOESM1_ESM.zip › results/luo/sc-translation.report]

# nontrivial clusters:
#   nr #c #p  c_t  c_c  c_p
# *  2 63 47 0.73 0.86 0.58
# detects "cytoplasmic ribosomal large subunit" (52 vertices), core\complex: 30, complex\cluster: 4, extra in periphery: 32
# *  3 15 18 0.79 0.83 0.75
# detects "mitochondrial ribosomal small subunit" (19 vertices), core\complex: 0, complex\cluster: 0, extra in periphery: 14
# *  4 15 16 0.81 0.89 0.74
# detects "mitochondrial ribosomal large subunit" (26 vertices), core\complex: 0, complex\cluster: 2, extra in periphery: 7
# *  5  6 16 0.56 0.76 0.60
# detects "eIF2B" (5 vertices), core\complex: 1, complex\cluster: 0, extra in periphery: 16
n 188
m 2352

periphery_size 85
periphery_percent 51.5151515152
number_of_clusters 4
trivial 0
nontrivial 4
avg_total_size 49.0
avg_core_size 24.75
avg_periphery_size 24.25
avg_periphery_percent 55.4032258065
median_total_size 32.0
median_core_size 15.0
median_periphery_size 17.0
median_periphery_percent 53.0791788856

undef_total_coherence 0
undef_core_coherence 0
undef_periphery_coherence 0
def_total_coherence 4
def_core_coherence 4
def_periphery_coherence 4
avg_total_coherence 0.724633971217
avg_core_coherence 0.838409954911
avg_periphery_coherence 0.67007000673
core_coh_greater_periph_coh 4
periph_coh_greater_core_coh 0
percent_core_coh_greater_periph_coh 100.0

number_of_complexes 5
average_complex_size 27.4
median_complex_size 26.0
noncomplex_proteins 51

complexes_detected 4
core_percent_average 83.9285714286
comp_percent_average 96.1538461538
extra_percent_average 72.4032210402
core_percent_median 91.6666666667
comp_percent_median 96.1538461538
extra_percent_median 72.9314420804
