# Supplementary material for: A graph modification approach for finding core–periphery structures in protein interaction networks
Source: Algorithms Mol Biol. 2015 May 2;10:16. doi: 10.1186/s13015-015-0043-7 (PMC4440566; doi:10.1186/s13015-015-0043-7)
Supplement: Additional file 1 — Supplemental material. This file contains the source code of the programs that generate the CPLEX ILPs, our input data (the three process networks), and our output clusters. All files are readable as plain text files. [file 13015_2015_43_MOESM1_ESM.zip › results/luo/sc-transcription.clusters]

854399	851136	851415	852013	852451	852810	853301	854157	854322	854385	854791	856317	856547	854106 | 850702	851212	851389	851450	851559	851615	851962	851988	852059	852278	852386	852410	852492	852710	852726	852839	852848	852871	852989	853114	853167	853442	853526	853713	853718	853750	853895	853985	854020	854143	854283	854290	854345	854382	854518	854519	855005	855049	855053	855139	855263	855473	855609	855737	855744	855828	856023	856119	856136	856146	856165	856183	856186	856226	856251	856297	856320	856455	856709	
854399	851615	852451	853442	853713	853895	854283	854382	855609	855737	856320	856226	856317	854385 | 850971	851136	851415	851450	851568	851802	852013	852059	852386	852447	852710	852810	852839	853114	853161	853167	853301	853327	853526	853854	854106	854157	854322	854518	854519	854678	854791	855473	855689	856023	856119	856165	856251	856547	856911	
851559	854345	854791	851415	852492	853985	854106	855744	856455	852726	855005	855139	856183	856297 | 850520	850702	851136	851212	851389	851450	851962	851988	852013	852059	852278	852410	852447	852451	852810	852839	852848	852871	852989	853114	853167	853301	853334	853364	853718	853750	854020	854143	854157	854322	854385	854399	854418	854678	854954	855049	855053	855263	855609	855828	856023	856136	856146	856186	856251	856317	856547	856709	856799	
851389	854773	855428	850455	851212	856070	856186	856799	851839	853035 | 851136	851415	851988	852059	853255	854940	855005	855443	855885	856600	
851962	850520	853364	853544	854418	855586	855616	856134	856696 | 850774	851115	851415	851488	851562	852432	853327	853334	853697	853803	854230	854249	854309	854940	855005	855053	855116	855665	855828	855885	855964	856023	856143	856709	
853167	855920	851756	852059	856023	855263	856911	851415 | 850520	850702	850928	851136	851212	851220	851389	851450	851559	851562	851615	851699	851788	851802	851962	852006	852013	852277	852278	852386	852410	852451	852492	852726	852809	852810	852839	852871	852989	853114	853301	853364	853442	853650	853718	853750	853803	853974	853985	854020	854106	854157	854188	854283	854309	854322	854345	854363	854382	854385	854399	854418	854791	854954	855005	855033	855049	855053	855116	855139	855648	855665	855744	855828	855964	856019	856134	856136	856146	856183	856186	856226	856251	856317	856455	856547	856655	856709	856763	856904	
856603	851924	852007	853029	853335	855118	855977	856655 | 851988	852839	853114	853167	
856023	851220	855920	855964	851788	853167	853650 | 850520	850928	851136	851415	851562	851699	851756	851802	851988	852006	852059	852277	852386	852410	852809	852839	852871	853364	853803	854106	854188	854283	854309	854322	854345	854363	854418	854515	854706	854791	854874	855005	855033	855049	855053	855059	855116	855139	855263	855648	855665	855828	856019	856134	856146	856183	856226	856455	856655	856763	856904	856911	
851415	853167	854106	855049	855116	856023	856146 | 850520	850702	850928	851136	851212	851220	851389	851450	851559	851562	851699	851756	851788	851802	851962	852006	852013	852059	852133	852277	852278	852386	852410	852451	852492	852726	852809	852810	852839	852848	852871	852989	853114	853301	853364	853718	853750	853803	853985	854020	854143	854157	854188	854230	854283	854309	854322	854345	854363	854385	854399	854418	854791	855005	855033	855053	855139	855263	855648	855665	855744	855828	855920	855964	856019	856134	856136	856183	856186	856226	856251	856297	856317	856455	856547	856655	856709	856763	856904	856911	
852278	851756	852871	853167	854106	856023 | 850520	850928	851136	851220	851415	851559	851562	851699	851788	851802	852006	852059	852277	852386	852410	852492	852726	852809	852810	852839	852848	853364	853803	853985	854143	854188	854283	854309	854322	854345	854363	854399	854418	854791	855005	855033	855049	855053	855116	855139	855263	855648	855665	855744	855828	855920	855964	856019	856134	856136	856146	856183	856226	856297	856317	856455	856547	856583	856655	856709	856763	856904	856911	
856019	853114	853750	856002	855360 | 851415	852451	853029	853167	853301	853592	854322	854791	
851562	853364	854309	855665	856023 | 850520	850774	851115	851220	851415	851450	851699	851756	851962	852006	852059	852277	852386	853167	853544	854106	854283	854345	854363	854418	855005	855033	855049	855053	855116	855139	855263	855586	855616	855920	855964	856134	856146	856455	856696	856904	856911	
