# Supplementary material for: A graph modification approach for finding core–periphery structures in protein interaction networks
Source: Algorithms Mol Biol. 2015 May 2;10:16. doi: 10.1186/s13015-015-0043-7 (PMC4440566; doi:10.1186/s13015-015-0043-7)
Supplement: Additional file 1 — Supplemental material. This file contains the source code of the programs that generate the CPLEX ILPs, our input data (the three process networks), and our output clusters. All files are readable as plain text files. [file 13015_2015_43_MOESM1_ESM.zip › results/luo/sc-transcription.report]

# nontrivial clusters:
#   nr #c #p  c_t  c_c  c_p
# *  2 14 59 0.39 0.68 0.36
# detects "DNA-directed RNA polymerase II complex" (12 vertices), core\complex: 2, complex\cluster: 0, extra in periphery: 59
# *  3 14 35 0.55 0.86 0.49
# detects "DNA-directed RNA polymerase III complex" (15 vertices), core\complex: 0, complex\cluster: 0, extra in periphery: 34
# *  4 14 49 0.34 0.53 0.37
# *  5 10 10 0.34 0.42 0.40
# detects "CCR4-NOT core complex" (8 vertices), core\complex: 2, complex\cluster: 0, extra in periphery: 10
# *  6  9 24 0.32 0.61 0.35
# detects "NuA4 histone acetyltransferase complex" (9 vertices), core\complex: 0, complex\cluster: 0, extra in periphery: 24
# *  7  8 80 0.35 0.44 0.34
# *  8  8  4 0.62 0.84 0.32
# detects "UTP A complex" (7 vertices), core\complex: 1, complex\cluster: 0, extra in periphery: 4
# *  9  7 52 0.36 0.35 0.36
# * 10  7 80 0.34 0.37 0.35
# * 11  6 63 0.35 0.31 0.35
# * 12  5  8 0.49 0.41 0.59
# detects "Elongator complex" (4 vertices), core\complex: 1, complex\cluster: 0, extra in periphery: 8
# * 13  5 37 0.31 0.44 0.31
n 215
m 786

periphery_size 140
periphery_percent 90.9090909091
number_of_clusters 12
trivial 0
nontrivial 12
avg_total_size 50.6666666667
avg_core_size 8.91666666667
avg_periphery_size 41.75
avg_periphery_percent 74.8354689711
median_total_size 54.0
median_core_size 8.0
median_periphery_size 43.0
median_periphery_percent 79.299847793

undef_total_coherence 0
undef_core_coherence 0
undef_periphery_coherence 0
def_total_coherence 12
def_core_coherence 12
def_periphery_coherence 12
avg_total_coherence 0.396942092412
avg_core_coherence 0.521874519048
avg_periphery_coherence 0.382201853122
core_coh_greater_periph_coh 9
periph_coh_greater_core_coh 3
percent_core_coh_greater_periph_coh 75.0

number_of_complexes 11
average_complex_size 7.54545454545
median_complex_size 7.0
noncomplex_proteins 145

complexes_detected 6
core_percent_average 88.869047619
comp_percent_average 100.0
extra_percent_average 99.5238095238
core_percent_median 86.6071428571
comp_percent_median 100.0
extra_percent_median 100.0
