# Supplementary material for: A graph modification approach for finding core–periphery structures in protein interaction networks
Source: Algorithms Mol Biol. 2015 May 2;10:16. doi: 10.1186/s13015-015-0043-7 (PMC4440566; doi:10.1186/s13015-015-0043-7)
Supplement: Additional file 1 — Supplemental material. This file contains the source code of the programs that generate the CPLEX ILPs, our input data (the three process networks), and our output clusters. All files are readable as plain text files. [file 13015_2015_43_MOESM1_ESM.zip › results/luo/sc-cell-cycle.clusters]

855843	851097	851841	852512	853090	853599	854827	856089	856159	851916	851991	851025	850607	851197	853576	854085 | 850328	850334	850358	850559	850585	850808	850872	850887	851024	851208	851359	851373	851431	851450	851545	851561	851579	851623	851781	851919	852049	852457	852535	852794	852819	852931	852950	853010	853100	853369	853434	853539	853551	853773	853814	853870	853958	854191	854504	854656	854843	855184	855496	855524	855549	855555	856263	856507	856571	856648	856870	
855549	850597	850818	851696	852194	852611	852881	853846	854843	856571	851554	854423	850792	852062	855013	852457 | 850345	850515	850584	850585	850607	850887	850907	850939	851024	851191	851209	851274	851306	851359	851373	851400	851431	851450	851545	851561	851623	851746	851866	852049	852216	852432	852673	852762	852772	852984	853002	853003	853090	853100	853140	853244	853283	853369	853434	853439	853513	853539	853554	853818	853870	854208	854232	854249	854349	854555	854671	854700	854827	854981	855052	855060	855077	855239	855496	855524	855533	855819	855861	855948	856089	856227	856236	856237	856263	856305	856507	856648	856870	856926	
850585	851274	851400	851545	851623	852049	852457	852881	852984	853369	854700	854827	855013	855861	856236 | 850328	850334	850345	850358	850508	850515	850539	850584	850597	850607	850792	850818	850872	850887	850907	850939	850980	851019	851024	851025	851097	851191	851197	851208	851209	851271	851306	851359	851373	851424	851431	851450	851470	851554	851561	851579	851624	851696	851746	851834	851841	851866	851916	851919	851991	852062	852180	852194	852216	852258	852265	852305	852432	852501	852512	852535	852577	852611	852612	852673	852685	852762	852794	852819	852931	853002	853003	853010	853090	853100	853244	853283	853409	853434	853439	853513	853539	853551	853554	853576	853599	853773	853814	853818	853846	853870	853958	854085	854191	854208	854232	854249	854349	854423	854431	854555	854671	854843	854981	855052	855060	855077	855102	855239	855496	855524	855533	855549	855555	855607	855731	855819	855843	855948	856089	856130	856159	856227	856237	856263	856305	856507	856571	856648	856683	856870	
850585	851359	851400	852457	852881	853513	854349	854555	855013	855077	855496	855819	855861 | 850328	850334	850345	850515	850539	850584	850597	850607	850792	850818	850887	850907	850924	850939	851019	851024	851191	851209	851274	851306	851373	851424	851431	851450	851545	851554	851561	851623	851624	851696	851746	851781	851834	851866	852049	852062	852194	852216	852265	852432	852577	852611	852673	852685	852762	852794	852931	852984	853002	853003	853100	853244	853283	853369	853434	853439	853539	853554	853576	853818	853846	853870	854085	854208	854232	854249	854423	854431	854671	854700	854827	854843	854981	855052	855102	855239	855524	855533	855549	855607	855731	855948	856089	856227	856236	856237	856263	856305	856507	856571	856648	856870	
850980	852258	852673	850793	852501	854656	856130	851545	851623 | 850584	850688	851197	851424	851746	852049	852265	852457	852772	852881	852931	852995	853090	853244	853551	853576	853773	854247	854504	854765	854827	855013	855060	855067	855102	855524	856089	856099	856237	856305	
855555	850334	850358	851024	853539	856507	851373	854827 | 850328	850345	850585	850607	850872	850930	850956	851025	851097	851197	851208	851431	851495	851545	851579	851623	851746	851804	851841	851916	851919	851991	852049	852457	852512	852535	852794	852819	852950	852984	853010	853090	853100	853369	853434	853554	853576	853599	853773	853814	853818	853870	853958	854085	854191	855013	855077	855524	855549	855607	855843	856089	856159	856263	856870	
852432	852457	853002	853003	853244	855524	855819	856236 | 850345	850515	850539	850584	850585	850597	850607	850792	850887	850907	850923	850939	850980	851019	851024	851191	851209	851306	851359	851373	851400	851424	851431	851440	851450	851545	851623	851624	851746	852049	852062	852194	852216	852258	852501	852643	852685	852762	852881	852984	853100	853140	853283	853355	853369	853409	853434	853439	853539	853554	853814	853818	853846	854208	854232	854247	854249	854349	854423	854555	854671	854700	854827	854981	855013	855052	855239	855389	855496	855533	855674	855861	855948	856227	856237	856263	856305	856571	856648	
852819	851579	851919	853010	853814	853958	854827	852535 | 850328	850358	850585	850607	850808	850872	851024	851025	851097	851197	851208	851373	851431	851545	851623	851841	851916	851991	852049	852512	852794	852931	853090	853100	853369	853539	853576	853599	853773	853870	854085	854191	855524	855549	855555	855843	856089	856159	856236	856507	856736	856870	
850539	851191	851424	851431	851624	852457	853283	855819 | 850345	850515	850584	850585	850607	850792	850887	850907	850930	850939	851019	851024	851209	851306	851359	851373	851391	851400	851450	851545	851623	851746	852049	852062	852194	852216	852265	852432	852643	852685	852762	852881	852984	853002	853003	853100	853244	853369	853439	853539	853554	853818	853846	853958	854208	854232	854247	854249	854349	854423	854555	854671	854700	854765	854827	854981	855013	855052	855239	855496	855524	855533	855861	855948	856227	856236	856237	856263	856305	856571	856648	
852762	852794	853100	853422	853439	854191	854827 | 850358	850585	850597	850607	850872	851024	851025	851097	851191	851197	851208	851373	851431	851545	851579	851623	851841	851916	851919	851991	852049	852194	852457	852512	852535	852772	852819	852881	852984	853010	853090	853140	853369	853539	853576	853599	853773	853814	853846	853870	853958	854085	854504	855184	855524	855549	855555	855843	855861	856089	856159	856236	856507	856571	856870	
850585	851834	852049	852265	852577	853369	854827 | 850334	850345	850358	850607	850872	851019	851024	851025	851097	851197	851208	851209	851274	851306	851373	851400	851424	851431	851470	851545	851579	851623	851624	851746	851841	851916	851919	851991	852180	852258	852305	852457	852512	852535	852612	852685	852794	852819	852881	852931	852984	853010	853090	853100	853244	853283	853513	853539	853576	853599	853773	853814	853870	853958	854085	854191	854349	854431	854555	854700	855013	855060	855077	855102	855184	855496	855524	855549	855555	855607	855674	855731	855843	855861	856089	856159	856197	856236	856507	856870	
850345	850585	851209	852457	852881	853244	856236 | 850334	850358	850515	850539	850584	850597	850607	850792	850818	850887	850907	850939	850980	851024	851191	851274	851306	851359	851373	851400	851424	851431	851450	851545	851554	851623	851624	851696	851746	851834	852049	852062	852180	852194	852216	852258	852265	852432	852501	852577	852611	852673	852685	852762	852794	852931	852984	853002	853003	853100	853283	853369	853409	853439	853513	853539	853554	853814	853818	853846	853870	854208	854232	854247	854249	854349	854423	854431	854555	854671	854700	854827	854843	854981	855013	855052	855077	855102	855239	855496	855524	855533	855549	855607	855731	855819	855861	855948	856227	856237	856263	856305	856507	856571	856648	856870	
850939	851781	855044	855073	855596	850559 | 850328	850956	851359	852457	854085	854504	856159	
855052	852685	855524	852457	853244	855819 | 850345	850515	850539	850584	850585	850597	850607	850792	850887	850907	850939	850980	851019	851024	851191	851209	851306	851359	851373	851400	851424	851431	851440	851450	851545	851561	851623	851624	851746	852049	852062	852194	852216	852258	852432	852501	852643	852762	852881	852984	853002	853003	853100	853283	853355	853369	853434	853439	853539	853554	853818	853846	854208	854232	854247	854249	854349	854423	854555	854671	854700	854827	854981	855013	855239	855389	855496	855533	855674	855861	855948	856227	856236	856237	856263	856305	856571	856648	
855819	852432	852457	853003	853283	855239 | 850345	850515	850539	850584	850585	850607	850792	850887	850907	850923	850930	850939	851019	851024	851191	851209	851306	851359	851373	851400	851424	851431	851450	851545	851623	851624	851746	852049	852062	852194	852216	852265	852685	852762	852881	852984	853002	853100	853244	853369	853439	853539	853554	853818	853846	854208	854232	854247	854249	854349	854423	854555	854671	854700	854981	855013	855052	855496	855524	855533	855861	855948	856227	856236	856237	856263	856305	856571	856648	
851968	850808	851318	855253	850427 | 851306	851579	856159	
