# Supplementary material for: A graph modification approach for finding core–periphery structures in protein interaction networks
Source: Algorithms Mol Biol. 2015 May 2;10:16. doi: 10.1186/s13015-015-0043-7 (PMC4440566; doi:10.1186/s13015-015-0043-7)
Supplement: Additional file 1 — Supplemental material. This file contains the source code of the programs that generate the CPLEX ILPs, our input data (the three process networks), and our output clusters. All files are readable as plain text files. [file 13015_2015_43_MOESM1_ESM.zip › results/luo/sc-translation.clusters]

855173	850397	850590	850764	851169	851419	851476	851477	851636	852058	852082	852775	852922	852976	853262	853587	853674	853993	854229	854263	854673	854794	854902	854939	855232	855283	855655	856388	856610	856805	852742	855543	851162	852319	853249	854489	852804	855415	850716	851484	852479	852026	852730	852206	855628	852254	852337	856015	855903	851575	856544	850994	855826	852487	854117	852185	855881	852489	853610	854741	852852	856839	851589 | 850592	850951	850969	851035	851058	851082	851098	851122	851196	851336	851877	852061	852191	852379	852754	852945	853015	853051	853128	853248	853557	853718	853934	854026	854029	854379	854409	854658	854982	854984	855174	855357	855414	855658	855730	855731	855960	855972	856024	856217	856371	856401	856412	856449	856656	856746	856868	
853701	856384	851611	851937	852188	852443	852553	853578	854715	855190	855226	855410	856094	855773	856776 | 850413	850434	851694	853349	853382	853684	853867	854321	854379	854586	855544	855643	855727	855772	855930	856295	856552	856746	
852242	850413	850434	851160	851694	851823	853135	853382	854321	855727	854983	855231	855436	856552	852014 | 850359	851692	851937	852188	852811	853578	853718	854379	855002	855410	855536	855544	855918	855930	856384	856660	
853896	850998	851797	852974	854434	856746 | 850522	850996	851082	851196	851589	852337	852734	852976	853128	854513	854673	854939	855232	855357	856384	856656	
