# Supplementary material for: A graph modification approach for finding core–periphery structures in protein interaction networks
Source: Algorithms Mol Biol. 2015 May 2;10:16. doi: 10.1186/s13015-015-0043-7 (PMC4440566; doi:10.1186/s13015-015-0043-7)
Supplement: Additional file 1 — Supplemental material. This file contains the source code of the programs that generate the CPLEX ILPs, our input data (the three process networks), and our output clusters. All files are readable as plain text files. [file 13015_2015_43_MOESM1_ESM.zip › results/ce/sc-cell-cycle.report]

# nontrivial clusters:
#   nr #c #p  c_t  c_c  c_p
# *  2  4  0 0.70 0.70  nan
# *  3  2  1 0.26 0.44  nan
# *  4  3  4 0.50 0.45 0.49
# *  5  3  4 0.49 0.32 0.85
# *  6  3  1 0.43 0.45  nan
# *  7  4  5 0.30 0.28 0.24
# *  8 15  2 0.44 0.17  nan
# *  9  5  4 0.22 0.39 0.14
# * 10 15  4 0.46 0.58 0.19
# detects "anaphase-promoting complex" (14 vertices), core\complex: 2, complex\cluster: 1, extra in periphery: 4
#   11  2  0 0.19 0.19  nan
#   12  2  0  nan  nan  nan
# * 13  5 11 0.31 0.54 0.28
# * 14  9  3 0.65 0.65 0.59
# detects "Mcm2-7 complex" (5 vertices), core\complex: 4, complex\cluster: 0, extra in periphery: 3
# * 15  7  0 1.00 1.00  nan
# detects "DASH complex" (7 vertices), core\complex: 0, complex\cluster: 0, extra in periphery: 0
# * 16  8  3 0.62 0.75 0.32
#   17  2  0 0.20 0.20  nan
# * 18  5  0 0.38 0.38  nan
# detects "mitotic checkpoint complex" (4 vertices), core\complex: 2, complex\cluster: 1, extra in periphery: 0
#   19  2  0 0.25 0.25  nan
#   20  2  0  nan  nan  nan
#   21  2  0 0.17 0.17  nan
#   22  2  0 0.19 0.19  nan
# * 23  6  0  nan  nan  nan
# detects "Far3p/Far7p/Far8p/Far9p/Far10p/Far11p complex" (6 vertices), core\complex: 0, complex\cluster: 0, extra in periphery: 0
# * 24  3  1 0.34 0.41  nan
#   25  2  0 0.34 0.34  nan
# * 26  3  0 0.52 0.52  nan
#   27  2  0 0.68 0.68  nan
#   28  2  0 0.53 0.53  nan
# * 29  3  0 0.83 0.83  nan
# * 30  5  0 0.76 0.76  nan
# * 31  2  1 0.38 0.19  nan
# * 32  3  1 0.37 0.45  nan
# * 33  3  2 0.41 0.32  nan
#   34  2  0 0.23 0.23  nan
# * 35  3  0 1.00 1.00  nan
#   36  2  0 0.58 0.58  nan
# * 37  4  0 0.38 0.38  nan
#   38  2  0 0.50 0.50  nan
# * 39  3  5 0.25 0.14 0.27
# * 40  3  1 0.47 0.67  nan
# * 41  2  1 0.40 0.14  nan
#   42  2  0  nan  nan  nan
#   43  2  0  nan  nan  nan
# * 44  2  1 0.91 1.00  nan
#   45  2  0  nan  nan  nan
#   46  2  0 0.65 0.65  nan
n 196
m 797

periphery_size 29
periphery_percent 14.7959183673
number_of_clusters 45
trivial 17
nontrivial 28
avg_total_size 6.71428571429
avg_core_size 4.75
avg_periphery_size 1.96428571429
avg_periphery_percent 25.1413968698
median_total_size 5.0
median_core_size 3.0
median_periphery_size 1.0
median_periphery_percent 25.0

undef_total_coherence 1
undef_core_coherence 1
undef_periphery_coherence 1
def_total_coherence 27
def_core_coherence 27
def_periphery_coherence 9
avg_total_coherence 0.510567972971
avg_core_coherence 0.514731757806
avg_periphery_coherence 0.375844965779
core_coh_greater_periph_coh 6
periph_coh_greater_core_coh 3
percent_core_coh_greater_periph_coh 66.6666666667

number_of_complexes 7
average_complex_size 6.28571428571
median_complex_size 5.0
noncomplex_proteins 153

complexes_detected 5
core_percent_average 80.4444444444
comp_percent_average 93.5714285714
extra_percent_average 40.0
core_percent_median 86.6666666667
comp_percent_median 100.0
extra_percent_median 0.0
