# Supplementary material for: A graph modification approach for finding core–periphery structures in protein interaction networks
Source: Algorithms Mol Biol. 2015 May 2;10:16. doi: 10.1186/s13015-015-0043-7 (PMC4440566; doi:10.1186/s13015-015-0043-7)
Supplement: Additional file 1 — Supplemental material. This file contains the source code of the programs that generate the CPLEX ILPs, our input data (the three process networks), and our output clusters. All files are readable as plain text files. [file 13015_2015_43_MOESM1_ESM.zip › results/ce/sc-translation.report]

# nontrivial clusters:
#   nr #c #p  c_t  c_c  c_p
# *  2 62 14 0.84 0.87 0.73
# detects "cytoplasmic ribosomal large subunit" (52 vertices), core\complex: 29, complex\cluster: 14, extra in periphery: 9
# *  3 15  9 0.86 0.83 0.90
# detects "mitochondrial ribosomal small subunit" (19 vertices), core\complex: 0, complex\cluster: 0, extra in periphery: 5
# *  4 15  8 0.91 0.89 0.93
# detects "mitochondrial ribosomal large subunit" (26 vertices), core\complex: 0, complex\cluster: 3, extra in periphery: 0
# *  5  5  1 0.60 0.60  nan
#    6  2  0 0.21 0.21  nan
# *  7  4  6 0.50 0.40 0.53
#    8  2  0 0.21 0.21  nan
#    9  2  0 0.69 0.69  nan
# * 10  2  1 1.00 1.00  nan
# * 11  6  3 0.58 0.76 0.44
# detects "eIF2B" (5 vertices), core\complex: 1, complex\cluster: 0, extra in periphery: 3
#   12  2  0 0.83 0.83  nan
#   13  2  0 0.30 0.30  nan
#   14  2  0 0.69 0.69  nan
#   15  2  0 1.00 1.00  nan
# * 16  3  0 0.50 0.50  nan
#   17  2  0 0.62 0.62  nan
# * 18  2  1 0.87 0.96  nan
#   19  2  0 0.46 0.46  nan
#   20  2  0 0.92 0.92  nan
#   21  2  0 0.93 0.93  nan
#   22  2  0 0.14 0.14  nan
#   23  2  0 0.63 0.63  nan
#   24  2  0 1.00 1.00  nan
#   25  2  0 0.89 0.89  nan
#   26  2  0 1.00 1.00  nan
# * 27  3  0 0.46 0.46  nan
#   28  2  0 0.21 0.21  nan
n 188
m 2352

periphery_size 37
periphery_percent 19.6808510638
number_of_clusters 27
trivial 17
nontrivial 10
avg_total_size 16.0
avg_core_size 11.7
avg_periphery_size 4.3
avg_periphery_percent 26.7370327994
median_total_size 7.5
median_core_size 4.5
median_periphery_size 2.0
median_periphery_percent 33.3333333333

undef_total_coherence 0
undef_core_coherence 0
undef_periphery_coherence 0
def_total_coherence 10
def_core_coherence 10
def_periphery_coherence 5
avg_total_coherence 0.711803081422
avg_core_coherence 0.727740136345
avg_periphery_coherence 0.707446378183
core_coh_greater_periph_coh 2
periph_coh_greater_core_coh 3
percent_core_coh_greater_periph_coh 40.0

number_of_complexes 5
average_complex_size 27.4
median_complex_size 26.0
noncomplex_proteins 51

complexes_detected 4
core_percent_average 84.1397849462
comp_percent_average 90.3846153846
extra_percent_average 54.9603174603
core_percent_median 91.6666666667
comp_percent_median 94.2307692308
extra_percent_median 59.9206349206
