# Supplementary material for: A graph modification approach for finding core–periphery structures in protein interaction networks
Source: Algorithms Mol Biol. 2015 May 2;10:16. doi: 10.1186/s13015-015-0043-7 (PMC4440566; doi:10.1186/s13015-015-0043-7)
Supplement: Additional file 1 — Supplemental material. This file contains the source code of the programs that generate the CPLEX ILPs, our input data (the three process networks), and our output clusters. All files are readable as plain text files. [file 13015_2015_43_MOESM1_ESM.zip › results/ce/sc-transcription.clusters]

851136 852451 854399 854791 852810 851415 856317 854385 854157 852013 854322 856547 853301 | 850702
852492 855139 855744 851559 854106 854345 855005 856455 852726 856297 853985 856183 | 855053 854678 854143 852848
852809 854835 |
853167 855263 851756 852059 856023 856911 | 853974 855053 853803 852277 856763 855648 855033
851212 855428 856186 851839 856070 850455 856799 853035 854773 851389 | 855443 856600
851988 853718 853450 854928 | 853546 856600 850672 852050
851115 853327 851488 | 854515
853442 853895 854283 854382 851568 855609 853713 851615 856320 856226 855737 | 854678 850971
853335 856603 853029 855118 852007 855977 856655 851924 |
853523 856165 852386 | 854834
856251 853697 |
850520 856696 853544 855586 851962 855616 853364 854418 856134 | 855053 853803 854249
854954 853854 |
852447 854064 |
855828 856136 | 851890
853992 855704 |
855060 855059 854874 851753 | 854981 852062
852410 852694 851846 | 854193 856366 851613 852848
854309 855665 851562 |
856709 854188 | 856763 854474
851450 851388 | 856793
853526 854519 854518 855473 856119 856052 |
855885 854706 |
853650 855964 851788 855920 851220 | 854515
854940 854363 |
852278 852871 | 856583
852133 853904 853334 | 856329 854033
850774 852432 | 850923
853255 854972 853910 853178 | 856793
852989 852839 |
851503 855743 854232 |
855116 856146 855049 | 852277
853750 856002 853114 855360 856019 | 853592
850928 855092 |
851384 854841 | 855402
855620 851840 854765 856069 | 854834 856763
855200 856845 |
854020 854290 |
851802 855323 |
852006 856904 |
854230 856143 |
851699 853381 |
855689 853161 |
852710 855035 |
851247 854775 |
851670 855259 |
856030 855522 |
851809 856219 |
850507 855268 855167 |
854404 854405 |
