# Supplementary material for: A graph modification approach for finding core–periphery structures in protein interaction networks
Source: Algorithms Mol Biol. 2015 May 2;10:16. doi: 10.1186/s13015-015-0043-7 (PMC4440566; doi:10.1186/s13015-015-0043-7)
Supplement: Additional file 1 — Supplemental material. This file contains the source code of the programs that generate the CPLEX ILPs, our input data (the three process networks), and our output clusters. All files are readable as plain text files. [file 13015_2015_43_MOESM1_ESM.zip › results/ce/sc-transcription.report]

# nontrivial clusters:
#   nr #c #p  c_t  c_c  c_p
# *  2 13  1 0.67 0.76  nan
# detects "DNA-directed RNA polymerase II complex" (12 vertices), core\complex: 1, complex\cluster: 0, extra in periphery: 1
# *  3 12  4 0.54 0.65 0.93
#    4  2  0 0.76 0.76  nan
# *  5  6  7 0.44 0.45 0.58
# detects "Ada2p/Gcn5p/Ada3 transcription activator complex" (4 vertices), core\complex: 3, complex\cluster: 1, extra in periphery: 7
# *  6 10  2 0.37 0.42 0.78
# detects "CCR4-NOT core complex" (8 vertices), core\complex: 2, complex\cluster: 0, extra in periphery: 2
# *  7  4  4 0.31 0.26 0.30
# *  8  3  1 0.58 0.79  nan
# *  9 11  2 0.67 0.72  nan
# detects "DNA-directed RNA polymerase III complex" (15 vertices), core\complex: 1, complex\cluster: 5, extra in periphery: 2
# * 10  8  0 0.84 0.84  nan
# detects "UTP A complex" (7 vertices), core\complex: 1, complex\cluster: 0, extra in periphery: 0
# * 11  3  1 0.74 0.78  nan
#   12  2  0 0.19 0.19  nan
# * 13  9  3 0.38 0.61 0.41
# detects "NuA4 histone acetyltransferase complex" (9 vertices), core\complex: 0, complex\cluster: 0, extra in periphery: 3
#   14  2  0 0.42 0.42  nan
#   15  2  0 1.00 1.00  nan
# * 16  2  1 0.33 0.25  nan
#   17  2  0 0.29 0.29  nan
# * 18  4  2 0.57 0.49 1.00
# detects "ARGR complex" (4 vertices), core\complex: 0, complex\cluster: 0, extra in periphery: 2
# * 19  3  4 0.53 0.35 0.69
# * 20  3  0 0.35 0.35  nan
# * 21  2  2 0.36 0.10 0.62
# * 22  2  1 0.49 0.79  nan
# * 23  6  0 0.84 0.84  nan
#   24  2  0  nan  nan  nan
# * 25  5  1 0.44 0.38  nan
#   26  2  0 0.65 0.65  nan
# * 27  2  1 0.96 0.99  nan
# * 28  3  2 0.82 0.99 0.78
# * 29  2  1 0.41 0.39  nan
# * 30  4  1 0.49 0.42  nan
# detects "EKC/KEOPS protein complex" (4 vertices), core\complex: 0, complex\cluster: 0, extra in periphery: 1
#   31  2  0 0.34 0.34  nan
# * 32  3  0 0.24 0.24  nan
# * 33  3  1 1.00 1.00  nan
# * 34  5  1 0.42 0.41  nan
# detects "Elongator complex" (4 vertices), core\complex: 1, complex\cluster: 0, extra in periphery: 1
#   35  2  0 0.66 0.66  nan
# * 36  2  1 0.71 0.78  nan
# * 37  4  2 0.60 0.52 0.70
#   38  2  0 0.76 0.76  nan
#   39  2  0 0.81 0.81  nan
# detects "Cdc73p/Paf1p complex" (4 vertices), core\complex: 0, complex\cluster: 2, extra in periphery: 0
# ignoring since trivial cluster
#   40  2  0 0.78 0.78  nan
#   41  2  0 1.00 1.00  nan
#   42  2  0 0.88 0.88  nan
#   43  2  0 0.66 0.66  nan
#   44  2  0 0.76 0.76  nan
#   45  2  0 0.86 0.86  nan
#   46  2  0 0.86 0.86  nan
#   47  2  0  nan  nan  nan
#   48  2  0 0.15 0.15  nan
#   49  2  0 0.15 0.15  nan
# * 50  3  0 0.45 0.45  nan
#   51  2  0 0.87 0.87  nan
n 215
m 786

periphery_size 34
periphery_percent 15.8139534884
number_of_clusters 50
trivial 22
nontrivial 28
avg_total_size 6.53571428571
avg_core_size 4.89285714286
avg_periphery_size 1.64285714286
avg_periphery_percent 25.0660648875
median_total_size 5.5
median_core_size 3.5
median_periphery_size 1.0
median_periphery_percent 25.0

undef_total_coherence 0
undef_core_coherence 0
undef_periphery_coherence 0
def_total_coherence 28
def_core_coherence 28
def_periphery_coherence 10
avg_total_coherence 0.555167506145
avg_core_coherence 0.572079518274
avg_periphery_coherence 0.680593815186
core_coh_greater_periph_coh 2
periph_coh_greater_core_coh 8
percent_core_coh_greater_periph_coh 20.0

number_of_complexes 11
average_complex_size 7.54545454545
median_complex_size 7.0
noncomplex_proteins 145

complexes_detected 9
core_percent_average 86.7463092463
comp_percent_average 93.5185185185
extra_percent_average 88.8888888889
core_percent_median 90.9090909091
comp_percent_median 100.0
extra_percent_median 100.0
