# Supplementary material for: A graph modification approach for finding core–periphery structures in protein interaction networks
Source: Algorithms Mol Biol. 2015 May 2;10:16. doi: 10.1186/s13015-015-0043-7 (PMC4440566; doi:10.1186/s13015-015-0043-7)
Supplement: Additional file 1 — Supplemental material. This file contains the source code of the programs that generate the CPLEX ILPs, our input data (the three process networks), and our output clusters. All files are readable as plain text files. [file 13015_2015_43_MOESM1_ESM.zip › results/ce/sc-cell-cycle.clusters]

853551 851925 852180 850977 |
854700 850508 | 856227
850584 853434 856920 | 856099 851561 851391 854315
852432 853244 854247 | 850907 850923 855239 853003
851424 851431 854765 | 852643
855819 850539 853283 851624 | 854249 855239 850930 851391 853003
852512 854827 851197 855843 851841 851025 851916 853090 853576 856159 856089 851097 853599 850607 851991 | 853773 850887
850585 852049 853369 852265 852577 | 855731 855077 852612 852305
852881 854843 855013 855549 850792 851554 853846 850818 852611 852062 850597 852194 851696 856571 854423 | 851561 856926 851866 855077
851400 855861 |
853439 851191 |
852457 851359 854349 855496 854555 | 850907 854249 854232 851866 855239 850887 850924 855533 853003 855077 856227
852258 854656 850793 850980 852673 851545 856130 852501 851623 | 856099 855067 853773
851579 852819 853814 853010 851919 853958 852535 |
853539 853554 851024 851373 850358 855555 850334 856507 | 850930 851804 855077
856736 851495 |
852762 852794 853100 854191 853422 |
852931 851019 |
851834 856197 |
853870 851209 |
856236 850345 |
850939 851781 855596 855073 850559 855044 |
854085 856648 852950 | 851561
853140 853002 |
852984 851274 851306 |
854981 855060 |
851271 851440 |
855184 853409 851470 |
851318 855253 850427 851968 850808 |
854431 855674 | 855533
851746 851450 850515 | 852071
854504 852772 850995 | 850887 856318
856263 856237 |
850912 856515 855607 |
850956 852216 |
850688 856870 852995 850872 |
850328 855948 |
855052 855524 852685 | 852643 851561 855389 853355 853003
855102 856305 856598 | 853355
853818 853513 | 855077
851067 852932 |
854208 854671 |
856683 855761 | 856227
851208 854166 |
850520 856490 |
