# Supplementary material for: A graph modification approach for finding core–periphery structures in protein interaction networks
Source: Algorithms Mol Biol. 2015 May 2;10:16. doi: 10.1186/s13015-015-0043-7 (PMC4440566; doi:10.1186/s13015-015-0043-7)
Supplement: Additional file 1 — Supplemental material. This file contains the source code of the programs that generate the CPLEX ILPs, our input data (the three process networks), and our output clusters. All files are readable as plain text files. [file 13015_2015_43_MOESM1_ESM.zip › results/ce/sc-translation.clusters]

851419 853993 850590 855628 851476 856610 851575 854939 853249 854489 852775 853587 852058 852479 850397 852337 852976 852489 853674 855903 856388 855173 856805 855415 854673 850716 854229 852804 855232 854794 852487 854741 852742 854902 855826 855655 850764 854117 852082 851162 852185 855543 852319 856544 855283 853262 852730 856839 852026 852206 854263 856015 851636 851484 852922 851477 855881 852254 850994 853610 851169 852852 | 854409 851122 852379 855658 856371 856868 851058 855414 855730 851098 851035 850969 855174 853934
851611 852553 852443 856384 856094 854715 851937 855190 855410 852188 853701 855226 855773 853578 856776 | 855643 855930 853684 854586 856295 855772 853867 855544 853349
851823 854983 851694 853382 851160 855727 853135 850413 854321 852242 850434 855231 855436 856552 852014 | 855930 855536 855918 850359 855002 856660 855544 851692
854379 851589 856024 854984 855357 | 855984
853250 851877 |
856449 856401 851196 856656 | 852686 855730 851035 853864 853931 852994
854029 850643 |
855960 852061 |
850592 853015 | 852686
851797 852974 856746 854434 850998 853896 | 852734 850996 854513
851336 854658 |
852754 853718 |
851082 854982 |
853128 850737 |
850951 851260 856059 |
852945 855150 |
855972 853051 | 855730
855731 850864 |
853248 856217 |
850522 850749 |
850758 852811 |
854026 854450 |
854301 851993 |
856412 856413 |
852191 856853 |
852606 853557 853181 |
854056 855560 |
