# Supplementary material for: A graph modification approach for finding core–periphery structures in protein interaction networks
Source: Algorithms Mol Biol. 2015 May 2;10:16. doi: 10.1186/s13015-015-0043-7 (PMC4440566; doi:10.1186/s13015-015-0043-7)
Supplement: Additional file 1 — Supplemental material. This file contains the source code of the programs that generate the CPLEX ILPs, our input data (the three process networks), and our output clusters. All files are readable as plain text files. [file 13015_2015_43_MOESM1_ESM.zip › results/me-sa-4h/sc-cell-cycle.report]

# nontrivial clusters:
#   nr #c #p  c_t  c_c  c_p
# *  2  3  4 0.48 0.60 0.38
# *  3  3 13 0.37 0.41 0.34
#    4  1  2 0.43  nan 0.36
# *  5  4 20 0.31 0.31 0.32
# *  6 12 18 0.36 0.17 0.37
# *  7  4 30 0.32 0.24 0.31
# *  8 11 16 0.35 0.70 0.29
# detects "anaphase-promoting complex" (14 vertices), core\complex: 0, complex\cluster: 1, extra in periphery: 14
# *  9  7 19 0.45 0.74 0.40
# detects "Mcm2-7 complex" (5 vertices), core\complex: 2, complex\cluster: 0, extra in periphery: 19
# * 10  6  9 0.52 1.00 0.33
# detects "DASH complex" (7 vertices), core\complex: 0, complex\cluster: 0, extra in periphery: 8
# * 11  6 18 0.41 0.86 0.34
#   12  1  3 0.50  nan 0.38
# * 13  4 11 0.31 0.38 0.26
# detects "mitotic checkpoint complex" (4 vertices), core\complex: 1, complex\cluster: 0, extra in periphery: 10
# * 14  5  6 0.33  nan 0.33
# detects "Far3p/Far7p/Far8p/Far9p/Far10p/Far11p complex" (6 vertices), core\complex: 0, complex\cluster: 0, extra in periphery: 5
#   15  1  2 0.42  nan 0.30
#   16  1  4 0.33  nan 0.37
# * 17  2  8 0.35 0.15 0.41
#   18  1  2 0.20  nan 0.34
# * 19  3  9 0.41 0.76 0.37
#   20  1  1  nan  nan  nan
# * 21  2  4 0.43 0.74 0.26
# * 22  3  2 0.76 0.73  nan
# * 23  3 10 0.38 0.66 0.41
#   24  1  7 0.36  nan 0.35
#   25  1  3 0.25  nan 0.21
# * 26  2  1 1.00  nan  nan
#   27  1  2 0.44  nan 0.27
#   28  1  3 0.40  nan 0.43
#   29  1  1 0.73  nan  nan
# * 30  3 15 0.32 0.16 0.32
# * 31  2  5 0.42 0.95 0.34
#   32  1  3 0.40  nan 0.51
#   33  1  2 0.45  nan 0.32
#   34  1  2 0.51  nan 0.51
#   35  1  3 0.49  nan 0.36
#   36  1  2 0.32  nan 0.37
#   37  2  0  nan  nan  nan
#   38  1  3 0.42  nan 0.59
# * 39  2  2 0.40  nan 0.91
#   40  1  2 0.67  nan 0.61
# * 41  2  4 0.70 0.87 0.58
# * 42  2  6 0.59 0.28 0.66
#   43  1  1  nan  nan  nan
#   44  1  2 0.55  nan 0.35
# * 45  2  2 0.34  nan  nan
# * 46  2  3 0.46 0.74 0.38
#   47  2  0 0.65 0.65  nan
#   48  1  1 0.90  nan  nan
#   49  1  1 0.44  nan  nan
n 196
m 797

periphery_size 75
periphery_percent 38.2653061224
number_of_clusters 48
trivial 24
nontrivial 24
avg_total_size 13.75
avg_core_size 3.95833333333
avg_periphery_size 9.79166666667
avg_periphery_percent 66.3970042984
median_total_size 11.5
median_core_size 3.0
median_periphery_size 8.5
median_periphery_percent 69.0476190476

undef_total_coherence 0
undef_core_coherence 4
undef_periphery_coherence 0
def_total_coherence 24
def_core_coherence 20
def_periphery_coherence 21
avg_total_coherence 0.449643327107
avg_core_coherence 0.573732143274
avg_periphery_coherence 0.395476928457
core_coh_greater_periph_coh 13
periph_coh_greater_core_coh 6
percent_core_coh_greater_periph_coh 68.4210526316

number_of_complexes 7
average_complex_size 6.28571428571
median_complex_size 5.0
noncomplex_proteins 153

complexes_detected 5
core_percent_average 89.2857142857
comp_percent_average 98.5714285714
extra_percent_average 90.1262626263
core_percent_median 100.0
comp_percent_median 100.0
extra_percent_median 88.8888888889
