# Supplementary material for: A graph modification approach for finding core–periphery structures in protein interaction networks
Source: Algorithms Mol Biol. 2015 May 2;10:16. doi: 10.1186/s13015-015-0043-7 (PMC4440566; doi:10.1186/s13015-015-0043-7)
Supplement: Additional file 1 — Supplemental material. This file contains the source code of the programs that generate the CPLEX ILPs, our input data (the three process networks), and our output clusters. All files are readable as plain text files. [file 13015_2015_43_MOESM1_ESM.zip › results/me-sa-4h/sc-translation.report]

# nontrivial clusters:
#   nr #c #p  c_t  c_c  c_p
# *  2 47 52 0.77 0.86 0.69
# detects "cytoplasmic ribosomal large subunit" (52 vertices), core\complex: 20, complex\cluster: 7, extra in periphery: 34
# *  3 13 16 0.79 0.83 0.75
# detects "mitochondrial ribosomal small subunit" (19 vertices), core\complex: 0, complex\cluster: 0, extra in periphery: 10
# *  4 11 15 0.81 0.89 0.75
# detects "mitochondrial ribosomal large subunit" (26 vertices), core\complex: 0, complex\cluster: 2, extra in periphery: 2
# *  5  2  3 0.29 0.21 0.18
# *  6  4  5 0.59 0.89 0.58
# detects "eIF2B" (5 vertices), core\complex: 0, complex\cluster: 0, extra in periphery: 4
# *  7  3 16 0.57 0.54 0.56
#    8  1  1 0.54  nan  nan
# *  9  3  3 0.48 0.50 0.50
#   10  1  2 0.48  nan 0.75
# * 11  2 13 0.69 0.98 0.66
#   12  1  2 0.46  nan 0.19
#   13  1  2 0.68  nan 0.56
#   14  1  1 0.14  nan  nan
# * 15  2  7 0.55 0.63 0.59
# * 16  2  8 0.47 0.15 0.45
#   17  1  1 0.62  nan  nan
#   18  1  1 0.97  nan  nan
#   19  1  1 0.21  nan  nan
#   20  1  1 0.89  nan  nan
# * 21  2  2 0.43 0.23 0.21
#   22  1  1 0.25  nan  nan
#   23  2  0 0.21 0.21  nan
#   24  1  1 0.19  nan  nan
#   25  1  1 0.49  nan  nan
n 188
m 2352

periphery_size 83
periphery_percent 44.1489361702
number_of_clusters 24
trivial 13
nontrivial 11
avg_total_size 21.0
avg_core_size 8.27272727273
avg_periphery_size 12.7272727273
avg_periphery_percent 64.5091363933
median_total_size 10.0
median_core_size 3.0
median_periphery_size 8.0
median_periphery_percent 57.6923076923

undef_total_coherence 0
undef_core_coherence 0
undef_periphery_coherence 0
def_total_coherence 11
def_core_coherence 11
def_periphery_coherence 11
avg_total_coherence 0.586597974213
avg_core_coherence 0.609407886948
avg_periphery_coherence 0.539122767693
core_coh_greater_periph_coh 8
periph_coh_greater_core_coh 3
percent_core_coh_greater_periph_coh 72.7272727273

number_of_complexes 5
average_complex_size 27.4
median_complex_size 26.0
noncomplex_proteins 51

complexes_detected 4
core_percent_average 89.3617021277
comp_percent_average 94.7115384615
extra_percent_average 55.3044871795
core_percent_median 100.0
comp_percent_median 96.1538461538
extra_percent_median 63.9423076923
