# Supplementary material for: A graph modification approach for finding core–periphery structures in protein interaction networks
Source: Algorithms Mol Biol. 2015 May 2;10:16. doi: 10.1186/s13015-015-0043-7 (PMC4440566; doi:10.1186/s13015-015-0043-7)
Supplement: Additional file 1 — Supplemental material. This file contains the source code of the programs that generate the CPLEX ILPs, our input data (the three process networks), and our output clusters. All files are readable as plain text files. [file 13015_2015_43_MOESM1_ESM.zip › results/me-sa-4h/sc-transcription.clusters]

852451 854399 853895 854283 854382 856317 855609 854385 853713 856320 856226 855737 | 853442 854678 851615 856911 856023 851568 852710 852447 853526 853301 851136 855473 853327 854322 851450 850971 852810 851415 854791 854519 854518 856119 855689 851802
852492 855139 855744 851559 854106 854345 856455 852726 856297 853985 | 854678 854143 855049 856023 856709 852447 856183 852871 855005 853301 851136 854322 851450 852278 855828 855053 852810 851415 854791 852848 854954
853167 855263 851756 852059 854188 | 853442 851615 855964 856911 855049 856023 856709 856183 852871 855005 853974 856763 855648 851136 855920 854322 852278 855828 853803 851415 854791 852809 856655 851802 850928 854954
851212 855428 856186 856070 850455 856799 854773 851389 | 853035 855005 851136 851839 854940 851988 855885 851415 855443
851115 850774 | 853364 853327 851988 851488 852432 854515 856030
853335 856603 853029 855118 852007 855977 851924 | 851988 856655
853523 856165 852386 | 851840 856023 853301 855473 855828 852809 856119 854834
856251 | 854322 853697 851415 854791
850520 856696 853544 855586 851962 855616 854418 856134 | 855964 854249 856023 856709 855005 853364 854230 854940 853327 856143 855828 851488 855053 853803 852432 853697 855885 851415
853992 | 855704
855060 855059 851753 | 854981 852062 854874
852410 852694 | 851613 851846 854193 855920 856366 854791 852809 852848
854309 855665 851562 | 856023 853364 851450
853718 853450 854928 | 851988 851415 855704
854157 852013 856547 | 856709 853301 851136 854322 855828 852810 851415 854791 854519 854518 856119
853650 851788 851220 | 855964 856023 855920 851988 854515 854874
852277 | 855049 856023
852133 853334 | 851846 855005 856329 853904 854033
853255 854972 853178 | 853910 851839
852989 852839 | 854322 852810 851415 854791 856655
851503 854232 | 855743
855116 856146 | 855049 856023 856709 854230
853750 856002 853114 856019 | 855360 853301 854322 851415 854791 853592
850923 | 852432
854835 | 852809
851384 | 854841
855620 854765 856069 | 851840 856709 856763 854834
855200 856845 |
854020 854290 | 851136 851415 854791 853904
856052 | 855473 854519 856119
853854 | 853442 854954
852006 856904 | 856023
850702 | 851415
853546 | 851988
851699 853381 | 856023 854940
854706 | 855964 855885
853161 | 853442 851568 855689
856793 | 853910 851450
856600 | 853035 851988
856136 | 856709 851450 855828 851415
850672 | 851988
854363 | 856023 854940
851247 854775 |
851670 855259 | 854940 851988
854064 | 852447
855033 | 856023
855402 | 854841
855092 | 850928
851388 | 851450
851809 856219 |
855035 | 852710 852809
851890 | 855828
855323 | 851802
852050 | 851988
850507 855167 | 855268
854404 854405 |
855522 | 856030
856583 | 852871
854474 | 856709
