# Supplementary material for: A graph modification approach for finding core–periphery structures in protein interaction networks
Source: Algorithms Mol Biol. 2015 May 2;10:16. doi: 10.1186/s13015-015-0043-7 (PMC4440566; doi:10.1186/s13015-015-0043-7)
Supplement: Additional file 1 — Supplemental material. This file contains the source code of the programs that generate the CPLEX ILPs, our input data (the three process networks), and our output clusters. All files are readable as plain text files. [file 13015_2015_43_MOESM1_ESM.zip › results/me-sa-4h/sc-transcription.report]

# nontrivial clusters:
#   nr #c #p  c_t  c_c  c_p
# *  2 12 24 0.60 0.88 0.52
# detects "DNA-directed RNA polymerase III complex" (15 vertices), core\complex: 0, complex\cluster: 1, extra in periphery: 22
# detects "DNA-directed RNA polymerase I complex" (12 vertices), core\complex: 6, complex\cluster: 1, extra in periphery: 19
# *  3 10 21 0.40 0.72 0.47
# *  4  5 26 0.42 0.56 0.47
# detects "Ada2p/Gcn5p/Ada3 transcription activator complex" (4 vertices), core\complex: 1, complex\cluster: 0, extra in periphery: 26
# *  5  8  9 0.34 0.47 0.37
# detects "CCR4-NOT core complex" (8 vertices), core\complex: 1, complex\cluster: 0, extra in periphery: 8
# *  6  2  7 0.43 0.50 0.42
# *  7  7  2 0.80 0.98 0.65
# detects "UTP A complex" (7 vertices), core\complex: 1, complex\cluster: 0, extra in periphery: 1
# *  8  3  8 0.59 0.78 0.57
#    9  1  4 0.54  nan 0.67
# * 10  8 18 0.35 0.61 0.39
# detects "NuA4 histone acetyltransferase complex" (9 vertices), core\complex: 0, complex\cluster: 0, extra in periphery: 17
#   11  1  1 0.29  nan  nan
# * 12  3  3 0.57 0.47 0.77
# detects "ARGR complex" (4 vertices), core\complex: 0, complex\cluster: 0, extra in periphery: 2
# * 13  2  8 0.51 0.48 0.59
# * 14  3  3 0.40 0.35 0.40
# * 15  3  3 0.37 0.16 0.53
# * 16  3 11 0.64 0.81 0.60
# detects "DNA-directed RNA polymerase II complex" (12 vertices), core\complex: 0, complex\cluster: 4, extra in periphery: 6
# * 17  3  6 0.45 0.47 0.42
#   18  1  2 0.66  nan 0.48
# * 19  2  5 0.83 0.98 0.83
# * 20  3  2 0.34 0.25 0.30
# detects "EKC/KEOPS protein complex" (4 vertices), core\complex: 0, complex\cluster: 0, extra in periphery: 1
# * 21  2  5 0.62 0.34 0.84
# * 22  2  1 0.24  nan  nan
# * 23  2  4 0.39 1.00 0.26
# * 24  4  6 0.51 0.29 0.62
# detects "Elongator complex" (4 vertices), core\complex: 1, complex\cluster: 0, extra in periphery: 5
#   25  1  1 0.73  nan  nan
#   26  1  1 0.76  nan  nan
#   27  1  1 0.78  nan  nan
# * 28  3  4 0.59 0.40 0.69
#   29  2  0 0.76 0.76  nan
# * 30  2  4 0.49 0.81 0.46
# detects "Cdc73p/Paf1p complex" (4 vertices), core\complex: 0, complex\cluster: 1, extra in periphery: 3
#   31  1  3 0.91  nan 0.91
#   32  1  2 0.38  nan 0.45
# * 33  2  1 0.60 1.00  nan
#   34  1  1 0.25  nan  nan
#   35  1  1  nan  nan  nan
# * 36  2  2 0.58 0.66 0.60
#   37  1  2 0.16  nan  nan
#   38  1  3 0.40  nan 0.24
#   39  1  2 0.39  nan 0.23
#   40  1  2 0.25  nan  nan
#   41  1  4 0.37  nan 0.43
#   42  1  1 0.51  nan  nan
#   43  1  2 0.70  nan 0.60
#   44  2  0 0.86 0.86  nan
# * 45  2  2 0.59  nan 0.65
#   46  1  1 1.00  nan  nan
#   47  1  1 0.47  nan  nan
#   48  1  1 0.60  nan  nan
#   49  1  1 0.66  nan  nan
#   50  1  1 0.79  nan  nan
#   51  2  0 0.15 0.15  nan
#   52  1  2 0.84  nan 0.82
#   53  1  1 0.53  nan  nan
#   54  1  1 0.78  nan  nan
#   55  1  1 0.41  nan  nan
# * 56  2  1 0.45 0.43  nan
#   57  2  0 0.87 0.87  nan
#   58  1  1 0.15  nan  nan
#   59  1  1 0.96  nan  nan
#   60  1  1 0.68  nan  nan
n 215
m 786

periphery_size 78
periphery_percent 36.2790697674
number_of_clusters 59
trivial 33
nontrivial 26
avg_total_size 11.0
avg_core_size 3.84615384615
avg_periphery_size 7.15384615385
avg_periphery_percent 58.5288544959
median_total_size 7.0
median_core_size 3.0
median_periphery_size 4.5
median_periphery_percent 63.3333333333

undef_total_coherence 0
undef_core_coherence 2
undef_periphery_coherence 0
def_total_coherence 26
def_core_coherence 24
def_periphery_coherence 23
avg_total_coherence 0.503549619296
avg_core_coherence 0.599851639422
avg_periphery_coherence 0.540269332736
core_coh_greater_periph_coh 14
periph_coh_greater_core_coh 8
percent_core_coh_greater_periph_coh 63.6363636364

number_of_complexes 11
average_complex_size 7.54545454545
median_complex_size 7.0
noncomplex_proteins 145

complexes_detected 11
core_percent_average 88.9285714286
comp_percent_average 93.3333333333
extra_percent_average 75.7920110193
core_percent_median 100.0
comp_percent_median 100.0
extra_percent_median 79.1666666667
