# Supplementary material for: A graph modification approach for finding core–periphery structures in protein interaction networks
Source: Algorithms Mol Biol. 2015 May 2;10:16. doi: 10.1186/s13015-015-0043-7 (PMC4440566; doi:10.1186/s13015-015-0043-7)
Supplement: Additional file 1 — Supplemental material. This file contains the source code of the programs that generate the CPLEX ILPs, our input data (the three process networks), and our output clusters. All files are readable as plain text files. [file 13015_2015_43_MOESM1_ESM.zip › results/me-sa-4h/sc-cell-cycle.clusters]

853551 851925 850977 | 854700 851545 851495 852180
850584 853434 851561 | 854315 851545 855102 856920 854431 852457 850539 854085 855013 856236 856237 852685 856099
850907 | 852432 852457
851424 855819 851400 851019 | 853003 854700 851545 855607 851624 855496 852931 850345 855861 852643 852432 851431 852984 852457 850328 852265 850539 854247 854765 852685
852512 851197 855843 851841 851916 853090 853576 856159 856089 853599 850607 851991 | 853773 851097 850334 852950 853010 855496 854504 854843 852794 852931 854827 852457 850328 850559 854656 854085 851025 850808
850585 852049 853369 852577 | 854700 851545 850334 855607 855077 851624 855496 852305 852794 853513 852931 855060 855102 850345 854827 855861 851834 855731 851746 852612 851431 851470 854431 852984 852457 852265 855013 856236 852180 852685
852881 855549 850792 851554 853846 850818 852611 852194 851696 856571 854423 | 852772 853870 854843 854827 855861 851746 856926 853439 852432 850597 852457 853140 855013 856236 856237 852062
852258 850793 850980 852673 856130 852501 851623 | 852995 852772 850688 851545 854504 852931 855060 855102 855067 854827 851746 852457 852265 854656 855013 854247 856237 854765 856099
851579 852819 853814 851919 853958 852535 | 853010 852931 854827 851431 850328 854085 851025 856236 850808
853539 851024 851373 850358 855555 856507 | 850930 850334 855607 852950 855077 852794 851495 850345 853554 854827 851746 850956 852984 852457 850328 854085 855013 851804
856736 | 853010 851495 850328
852762 853100 854191 853422 | 852772 854504 852794 854827 855861 853439 850597 852984 852457 853140 856236
850939 851781 855596 855073 855044 | 854504 850956 852457 850328 850559 854085
854981 | 855060 852457
851209 | 853870 852457 856236 852180
851271 856870 | 852995 851440 850688 854827 851834 852984 853140 855013
854249 | 852457 850539
851359 854349 854555 | 855077 855496 853513 851834 850924 852457 854085 855013 851866
854232 | 852457
855184 853409 | 852794 851470 852265 856236
851318 855253 851968 | 850427 850808
851191 853283 855239 | 850930 853003 851624 853439 852432 851431 852457 852265 850539 856237
853244 | 851624 852432 852457 850539 854247 856236 852685
856263 | 852457 854085 856237
850912 856515 | 855607
852216 | 850956 852457
856648 | 852950 852457 854085
850923 | 852432
855052 855524 853002 | 853003 851440 853355 854827 852643 855389 852432 850597 852457 853140 855013 856236 856237 852062 852685
851450 850515 | 851624 853554 851746 852071 852457
855674 | 852931 854431 852265
855948 | 852457 850328
850887 | 854504 852457
853818 | 850334 853513 852457
850995 | 852772 854504
851067 852932 |
850872 | 852995 850688 854827
854208 854671 | 852984 852457
851391 | 851624 856920
856683 856227 | 854700 855761 852984 852457
851274 851306 | 854700 850427 851834 852984 852457 855013
856197 | 851834
855533 | 854431 852457
851208 854166 | 852995 854827
856305 856598 | 853355 855102 852457
850520 856490 |
856318 | 852772
850508 | 854700
