# Supplementary material for: A graph modification approach for finding core–periphery structures in protein interaction networks
Source: Algorithms Mol Biol. 2015 May 2;10:16. doi: 10.1186/s13015-015-0043-7 (PMC4440566; doi:10.1186/s13015-015-0043-7)
Supplement: Additional file 1 — Supplemental material. This file contains the source code of the programs that generate the CPLEX ILPs, our input data (the three process networks), and our output clusters. All files are readable as plain text files. [file 13015_2015_43_MOESM1_ESM.zip › results/me-sa-4h/sc-translation.clusters]

851419 853993 850590 855628 851476 856610 854939 853249 854489 852775 853587 852058 852479 850397 852337 852976 853674 855903 856388 856805 855415 854673 850716 854229 852804 855232 854794 852742 854902 855655 850764 852082 851162 855543 852319 855283 853262 852730 852026 854263 856015 851636 851484 852922 851477 852254 851169 | 850969 851098 852489 852754 851035 854409 856868 854379 852185 853934 854117 853015 853718 852206 851336 852852 850994 855972 851058 856746 854984 854982 855658 853248 855960 852487 851196 855730 851122 854658 855826 853610 851082 856544 855881 853051 854029 851575 852379 856839 850592 856371 855173 855174 852945 856401 855414 856449 856412 852061 851589 854741
851611 852553 852443 856384 856094 854715 851937 855190 855410 852188 853701 855226 853578 | 853684 856552 854379 856776 856746 855772 855773 854321 853382 856295 853867 853349 854586 855643 855930 855544
851823 854983 851694 851160 855727 853135 850413 852242 850434 855231 855436 | 850359 856552 854379 851692 853718 852811 856660 855536 852014 854321 855002 853382 855918 855930 855544
853250 851877 | 851082 852945 856449
851797 852974 850998 853896 | 850522 856746 854513 854434 850996
856024 853128 855357 | 854379 853718 852206 852852 856746 854984 852487 851196 853610 851082 856839 854434 850737 856412 851589 854741
852734 | 854434
850951 851260 856059 | 855972 851082 851993
855731 | 850864 853015
856656 856217 | 852852 855972 856746 853248 851196 855826 853610 855881 856839 856401 856449 851589 854741
852686 | 850592 856449
850749 | 853718 850522
850758 | 852811
854026 854450 | 854379 852206 852487 853610 851082 856839 852945
854301 852191 | 856853 855972 854029 851575 851993 852945 856449 856412
855150 | 852945
855984 | 854379
850643 | 854029
856413 | 856412
852606 853557 | 852185 853181
853864 | 856449
854056 855560 |
853931 | 856449
852994 | 851196
