# Supplementary material for: A graph modification approach for finding core–periphery structures in protein interaction networks
Source: Algorithms Mol Biol. 2015 May 2;10:16. doi: 10.1186/s13015-015-0043-7 (PMC4440566; doi:10.1186/s13015-015-0043-7)
Supplement: Additional file 1 — Supplemental material. This file contains the source code of the programs that generate the CPLEX ILPs, our input data (the three process networks), and our output clusters. All files are readable as plain text files. [file 13015_2015_43_MOESM1_ESM.zip › results/sce/sc-cell-cycle.report]

# nontrivial clusters:
#   nr #c #p  c_t  c_c  c_p
# *  2  4  0 0.70 0.70  nan
# *  3 10 56 0.30 0.32 0.30
# *  4  4  4 0.51 0.55 0.50
# *  5 12 11 0.31 0.17 0.29
# *  6 12  6 0.49 0.70 0.22
# detects "anaphase-promoting complex" (14 vertices), core\complex: 0, complex\cluster: 0, extra in periphery: 4
# *  7  7  8 0.54 0.76 0.36
# detects "Mcm2-7 complex" (5 vertices), core\complex: 2, complex\cluster: 0, extra in periphery: 8
# *  8  6  2 0.95 1.00 0.81
# detects "DASH complex" (7 vertices), core\complex: 0, complex\cluster: 0, extra in periphery: 1
# *  9  6  8 0.61 0.77 0.48
# * 10  5  3  nan  nan  nan
# detects "Far3p/Far7p/Far8p/Far9p/Far10p/Far11p complex" (6 vertices), core\complex: 0, complex\cluster: 0, extra in periphery: 2
# * 11  3  0 0.83 0.83  nan
# * 12  4  1 0.76 0.81  nan
# * 13  3  3 0.41 0.42 0.24
# * 14  3  0 1.00 1.00  nan
#   15  0  1  nan  nan  nan
# * 16  3  0 0.34 0.34  nan
#   17  0  1  nan  nan  nan
#   18  1  1  nan  nan  nan
#   19  1  0  nan  nan  nan
#   20  1  0  nan  nan  nan
#   21  1  1 0.65  nan  nan
#   22  1  0  nan  nan  nan
#   23  0  1  nan  nan  nan
#   24  1  0  nan  nan  nan
#   25  0  1  nan  nan  nan
n 196
m 797

periphery_size 108
periphery_percent 55.1020408163
number_of_clusters 24
trivial 10
nontrivial 14
avg_total_size 13.1428571429
avg_core_size 5.85714285714
avg_periphery_size 7.28571428571
avg_periphery_percent 32.7845782582
median_total_size 8.0
median_core_size 4.5
median_periphery_size 3.0
median_periphery_percent 35.4166666667

undef_total_coherence 1
undef_core_coherence 1
undef_periphery_coherence 1
def_total_coherence 13
def_core_coherence 13
def_periphery_coherence 8
avg_total_coherence 0.595608767702
avg_core_coherence 0.643359931652
avg_periphery_coherence 0.39913730938
core_coh_greater_periph_coh 7
periph_coh_greater_core_coh 1
percent_core_coh_greater_periph_coh 87.5

number_of_complexes 7
average_complex_size 6.28571428571
median_complex_size 5.0
noncomplex_proteins 153

complexes_detected 4
core_percent_average 92.8571428571
comp_percent_average 100.0
extra_percent_average 70.8333333333
core_percent_median 100.0
comp_percent_median 100.0
extra_percent_median 66.6666666667
