# Supplementary material for: A graph modification approach for finding core–periphery structures in protein interaction networks
Source: Algorithms Mol Biol. 2015 May 2;10:16. doi: 10.1186/s13015-015-0043-7 (PMC4440566; doi:10.1186/s13015-015-0043-7)
Supplement: Additional file 1 — Supplemental material. This file contains the source code of the programs that generate the CPLEX ILPs, our input data (the three process networks), and our output clusters. All files are readable as plain text files. [file 13015_2015_43_MOESM1_ESM.zip › results/sce/sc-translation.report]

# nontrivial clusters:
#   nr #c #p  c_t  c_c  c_p
# *  2 48 60 0.74 0.86 0.65
# detects "cytoplasmic ribosomal large subunit" (52 vertices), core\complex: 21, complex\cluster: 5, extra in periphery: 40
# *  3 13  9 0.85 0.83 0.88
# detects "mitochondrial ribosomal small subunit" (19 vertices), core\complex: 0, complex\cluster: 0, extra in periphery: 3
# *  4 12 12 0.91 0.90 0.92
# detects "mitochondrial ribosomal large subunit" (26 vertices), core\complex: 0, complex\cluster: 2, extra in periphery: 0
#    5  0  1  nan  nan  nan
# *  6  5  4 0.57 0.89 0.54
# detects "eIF2B" (5 vertices), core\complex: 0, complex\cluster: 0, extra in periphery: 4
# *  7  3  2 0.64 0.68 0.47
#    8  0  1  nan  nan  nan
#    9  1  0  nan  nan  nan
#   10  1  0  nan  nan  nan
#   11  1  0  nan  nan  nan
#   12  1  0  nan  nan  nan
#   13  0  1  nan  nan  nan
#   14  0  1  nan  nan  nan
#   15  1  0  nan  nan  nan
#   16  1  0  nan  nan  nan
# * 17  2  1 0.46 0.23  nan
#   18  1  0  nan  nan  nan
#   19  1  1 0.21  nan  nan
#   20  0  1  nan  nan  nan
#   21  0  1  nan  nan  nan
#   22  1  0  nan  nan  nan
#   23  0  1  nan  nan  nan
n 188
m 2352

periphery_size 96
periphery_percent 51.0638297872
number_of_clusters 22
trivial 16
nontrivial 6
avg_total_size 28.5
avg_core_size 13.8333333333
avg_periphery_size 14.6666666667
avg_periphery_percent 44.0404040404
median_total_size 15.5
median_core_size 8.5
median_periphery_size 6.5
median_periphery_percent 42.6767676768

undef_total_coherence 0
undef_core_coherence 0
undef_periphery_coherence 0
def_total_coherence 6
def_core_coherence 6
def_periphery_coherence 5
avg_total_coherence 0.697252033858
avg_core_coherence 0.732363587102
avg_periphery_coherence 0.691475423091
core_coh_greater_periph_coh 3
periph_coh_greater_core_coh 2
percent_core_coh_greater_periph_coh 60.0

number_of_complexes 5
average_complex_size 27.4
median_complex_size 26.0
noncomplex_proteins 51

complexes_detected 4
core_percent_average 89.0625
comp_percent_average 95.6730769231
extra_percent_average 50.0
core_percent_median 100.0
comp_percent_median 96.1538461538
extra_percent_median 50.0
