# Supplementary material for: A graph modification approach for finding core–periphery structures in protein interaction networks
Source: Algorithms Mol Biol. 2015 May 2;10:16. doi: 10.1186/s13015-015-0043-7 (PMC4440566; doi:10.1186/s13015-015-0043-7)
Supplement: Additional file 1 — Supplemental material. This file contains the source code of the programs that generate the CPLEX ILPs, our input data (the three process networks), and our output clusters. All files are readable as plain text files. [file 13015_2015_43_MOESM1_ESM.zip › results/sce/sc-transcription.clusters]

852451 854399 853442 853895 854283 854382 856317 855609 854385 855473 856320 856226 855737 856119 | 851136 852810 856165 856251 852447 851568 854157 853526 854519 852013 854322 853713 856547 853301 854518 851615 852386 854678 856052 853854 855689 853161 850971
852492 853167 855744 852059 851559 851415 854106 854345 855005 856023 856455 853985 856183 | 855139 854791 855263 851756 854954 855828 854309 856709 856911 851450 852726 852278 856297 852277 852989 852871 855116 852839 854020 851802 856763 856146 852006 850702 855648 851699 855049 856136 856904 854363 854188 854143 855033
852809 855035 | 854835 852710
851212 855428 856186 856070 850455 856799 853035 854773 851389 | 851839 855885 854940 855443 856600
851988 853718 853450 854928 | 855704 853546 850672 852050 855259
850520 856696 853544 855586 851962 855616 853364 854418 856134 | 851115 853697 855053 853803 850774 852432 855665 853327 851562 854230 856143 851488 854249
853650 855964 851788 855920 851220 | 854515 854706
853974 |
853335 856603 853029 855118 852007 855977 856655 851924 |
853523 855620 851840 854765 | 854834 856069
853992 |
855060 855059 854874 | 854981 851753 852062
852410 852694 851846 | 854193 856366 851613 852848
852133 853904 853334 | 856329 854033
853255 854972 853910 853178 | 856793
851503 | 855743 854232
853750 856002 853114 856019 | 853592 855360
| 850923
850928 855092 |
854841 | 851384 855402
856845 | 855200
854290 |
| 853381
854775 | 851247
| 851670
854064 |
856030 855522 |
| 851388
856219 | 851809
851890 |
855323 |
850507 | 855268 855167
854405 | 854404
| 856583
854474 |
