# Supplementary material for: A graph modification approach for finding core–periphery structures in protein interaction networks
Source: Algorithms Mol Biol. 2015 May 2;10:16. doi: 10.1186/s13015-015-0043-7 (PMC4440566; doi:10.1186/s13015-015-0043-7)
Supplement: Additional file 1 — Supplemental material. This file contains the source code of the programs that generate the CPLEX ILPs, our input data (the three process networks), and our output clusters. All files are readable as plain text files. [file 13015_2015_43_MOESM1_ESM.zip › results/sce/sc-transcription.report]

# nontrivial clusters:
#   nr #c #p  c_t  c_c  c_p
# *  2 14 23 0.62 0.85 0.54
# detects "DNA-directed RNA polymerase III complex" (15 vertices), core\complex: 2, complex\cluster: 0, extra in periphery: 20
# detects "DNA-directed RNA polymerase I complex" (12 vertices), core\complex: 6, complex\cluster: 0, extra in periphery: 19
# *  3 13 33 0.33 0.45 0.31
# *  4  2  2 0.80 0.84 0.75
# *  5  9  5 0.37 0.47 0.50
# detects "CCR4-NOT core complex" (8 vertices), core\complex: 1, complex\cluster: 0, extra in periphery: 5
# *  6  4  5 0.38 0.26 0.57
# *  7  9 13 0.32 0.61 0.34
# detects "NuA4 histone acetyltransferase complex" (9 vertices), core\complex: 0, complex\cluster: 0, extra in periphery: 13
# *  8  5  2 0.46 0.38 0.79
#    9  1  0  nan  nan  nan
# * 10  8  0 0.84 0.84  nan
# detects "UTP A complex" (7 vertices), core\complex: 1, complex\cluster: 0, extra in periphery: 0
# * 11  4  2 0.59 0.50 0.66
#   12  1  0  nan  nan  nan
# * 13  3  3 0.57 0.65 0.52
# detects "ARGR complex" (4 vertices), core\complex: 0, complex\cluster: 0, extra in periphery: 2
# * 14  3  4 0.53 0.35 0.69
# * 15  3  2 0.82 0.99 0.78
# * 16  4  1 0.49 0.42  nan
# detects "EKC/KEOPS protein complex" (4 vertices), core\complex: 0, complex\cluster: 0, extra in periphery: 1
#   17  1  2 0.24  nan  nan
# * 18  4  2 0.42 0.29 0.44
# detects "Elongator complex" (4 vertices), core\complex: 1, complex\cluster: 0, extra in periphery: 1
#   19  0  1  nan  nan  nan
#   20  2  0 0.66 0.66  nan
#   21  1  2 0.71  nan 0.75
#   22  1  1 0.76  nan  nan
#   23  1  0  nan  nan  nan
#   24  0  1  nan  nan  nan
#   25  1  1 0.86  nan  nan
#   26  0  1  nan  nan  nan
#   27  1  0  nan  nan  nan
#   28  2  0 0.15 0.15  nan
#   29  0  1  nan  nan  nan
#   30  1  1 0.15  nan  nan
#   31  1  0  nan  nan  nan
#   32  1  0  nan  nan  nan
#   33  1  2 0.45  nan 0.40
#   34  1  1 0.87  nan  nan
#   35  0  1  nan  nan  nan
#   36  1  0  nan  nan  nan
n 215
m 786

periphery_size 112
periphery_percent 52.0930232558
number_of_clusters 35
trivial 21
nontrivial 14
avg_total_size 13.0
avg_core_size 6.07142857143
avg_periphery_size 6.92857142857
avg_periphery_percent 42.6173568099
median_total_size 7.0
median_core_size 4.0
median_periphery_size 2.5
median_periphery_percent 45.0

undef_total_coherence 0
undef_core_coherence 0
undef_periphery_coherence 0
def_total_coherence 14
def_core_coherence 14
def_periphery_coherence 12
avg_total_coherence 0.538020643314
avg_core_coherence 0.56496038599
avg_periphery_coherence 0.574259063237
core_coh_greater_periph_coh 6
periph_coh_greater_core_coh 6
percent_core_coh_greater_periph_coh 50.0

number_of_complexes 11
average_complex_size 7.54545454545
median_complex_size 7.0
noncomplex_proteins 145

complexes_detected 8
core_percent_average 86.7807539683
comp_percent_average 100.0
extra_percent_average 73.2789855072
core_percent_median 88.1944444444
comp_percent_median 100.0
extra_percent_median 84.7826086957
