# Supplementary material for: A graph modification approach for finding core–periphery structures in protein interaction networks
Source: Algorithms Mol Biol. 2015 May 2;10:16. doi: 10.1186/s13015-015-0043-7 (PMC4440566; doi:10.1186/s13015-015-0043-7)
Supplement: Additional file 1 — Supplemental material. This file contains the source code of the programs that generate the CPLEX ILPs, our input data (the three process networks), and our output clusters. All files are readable as plain text files. [file 13015_2015_43_MOESM1_ESM.zip › results/sce/sc-cell-cycle.clusters]

853551 851925 852180 850977 |
852432 855819 850585 851400 855013 852457 852984 853369 853283 855524 | 854700 850907 851424 855731 852643 855861 851834 852049 856236 851561 854981 851209 851271 850539 854249 854232 854349 855496 851191 853244 854431 854555 851431 856237 852216 856648 852265 850923 855052 851450 852685 852577 851866 855674 850345 851440 851019 855948 855239 856870 851624 855389 850930 853002 853513 854208 850515 856683 851274 855533 853355 853003 854671 855077 851306 856227
850584 853434 856920 855102 | 851391 856305 856598 854315
852512 854827 851197 855843 851841 851916 853090 853576 856159 856089 853599 850607 | 852931 853870 854085 851025 852794 851097 854191 850328 853773 851991 850872
852881 854843 855549 850792 851554 853846 850818 852611 852194 851696 856571 854423 | 853439 852762 853140 852062 850597 856926
852258 854656 850793 850980 852673 856130 852501 | 856099 855060 851545 854247 855067 850688 851623 854765
851579 852819 853814 853010 851919 853958 | 856736 852535
853539 851024 851373 850358 850334 856507 | 853554 851746 856263 855555 851495 853818 852950 851804
850939 851781 855596 855073 855044 | 851359 850956 850559
855184 853409 851470 |
851318 855253 850427 850808 | 851968
853100 854504 852772 | 850887 850995 856318
850912 856515 855607 |
| 853422
852995 851208 854166 |
| 850924
852932 | 851067
856197 |
855761 |
856490 | 850520
852612 |
| 852305
852071 |
| 850508
