# Supplementary material for: A graph modification approach for finding core–periphery structures in protein interaction networks
Source: Algorithms Mol Biol. 2015 May 2;10:16. doi: 10.1186/s13015-015-0043-7 (PMC4440566; doi:10.1186/s13015-015-0043-7)
Supplement: Additional file 1 — Supplemental material. This file contains the source code of the programs that generate the CPLEX ILPs, our input data (the three process networks), and our output clusters. All files are readable as plain text files. [file 13015_2015_43_MOESM1_ESM.zip › results/sce/sc-translation.clusters]

851419 853993 850590 855628 851476 856610 854939 853249 854489 852775 853587 852058 852479 850397 852337 852976 853674 855903 856388 856805 855415 854673 850716 854229 852804 855232 854794 852487 852742 854902 855655 850764 852082 851162 855543 852319 855283 853262 852730 852026 852206 854263 851636 851484 852922 851477 852254 851169 | 851575 854409 852489 851122 854379 855173 852379 855658 856449 854029 855960 851589 850592 854741 856401 855826 854117 852185 856746 856544 851336 856839 856024 852754 856015 851082 852061 853128 855881 851196 853015 851877 852945 856371 855972 855731 850994 853610 853248 854984 856868 852852 856656 856217 851058 855357 855414 855730 851098 854658 853718 854026 854982 851035 853051 856412 850969 852191 855174 853934
851611 852553 852443 856384 856094 854715 851937 855190 855410 852188 853701 855226 853578 | 855643 853684 854586 856295 855773 855772 856776 853867 853349
851823 854983 851694 853382 851160 855727 853135 850413 852242 850434 855231 855436 | 855930 854321 856552 852014 855536 852811 855918 850359 855002 856660 855544 851692
| 853250
851797 852974 854434 850998 853896 | 852734 850522 850996 854513
850951 854301 851260 | 856059 851993
| 852686
850749 |
850758 |
856853 |
855150 |
| 855984
| 850643
856413 |
850864 |
852606 853557 | 853181
853864 |
855560 | 854056
| 853931
| 854450
850737 |
| 852994
