# Supplementary material for: A graph modification approach for finding core–periphery structures in protein interaction networks
Source: Algorithms Mol Biol. 2015 May 2;10:16. doi: 10.1186/s13015-015-0043-7 (PMC4440566; doi:10.1186/s13015-015-0043-7)
Supplement: Additional file 1 — Supplemental material. This file contains the source code of the programs that generate the CPLEX ILPs, our input data (the three process networks), and our output clusters. All files are readable as plain text files. [file 13015_2015_43_MOESM1_ESM.zip › src/Rowgen.cc]

/* sce -- solve the Split Cluster Editing problem
   Copyright (C) 2013, 2014  Falk Hüffner

   This program is free software; you can redistribute it and/or modify
   it under the terms of the GNU General Public License as published by
   the Free Software Foundation; either version 2 of the License, or
   (at your option) any later version.

   This program is distributed in the hope that it will be useful,
   but WITHOUT ANY WARRANTY; without even the implied warranty of
   MERCHANTABILITY or FITNESS FOR A PARTICULAR PURPOSE.  See the
   GNU General Public License for more details.

   You should have received a copy of the GNU General Public License along
   with this program; if not, write to the Free Software Foundation, Inc.,
   51 Franklin Street, Fifth Floor, Boston, MA 02110-1301 USA.  */

#include <limits>
#include <algorithm>
#include <vector>
#include <unordered_set>

#include "Cuts.hh"
#include "FixedGraph.hh"
#include "ForbiddenSubgraph.hh"
#include "Graph.hh"
#include "Heuristic.hh"
#include "LP/LP.hh"
#include "Splittance.hh"
#include "Util.hh"

namespace Rowgen {

using namespace Util::SetOps;

const bool lazyIS = false;
const bool disjointFSGConstraints = false;
const bool strongConstraints = true;
const std::size_t maxConstraints = 500;
const std::size_t maxCuts = 500;
const double minViolation = 0.1;
const bool eagerP3s = true;

using ForbiddenSubgraph::FSG;

LP::ConstrExpr fsgConstraint(const FSG& f, const std::vector<std::vector<LP::Expr>>& evar, bool strong) {
    LP::Expr e[5][5];
    for (std::size_t i = 0; i < f.vs.size(); ++i) {
	for (std::size_t j = i + 1; j < f.vs.size(); ++j) {
	    Vertex u = f.vs[i], v = f.vs[j];
	    e[i][j] = e[j][i] = evar[u][v];
	}
    }
    switch (f.type) {
    case ForbiddenSubgraph::Type::C4:
	// 0--1
	// |  |
	// 3--2
	return (1-e[0][1]) + (1-e[1][2]) + (1-e[2][3]) + (1-e[3][0]) + e[0][2] + e[1][3] >= 1;
	break;
    case ForbiddenSubgraph::Type::C5:
	//   0---1
	//  /     \     .
	// 4       2
	//   \   /
	//     3
	if (strong)
	    // at least 2 edits required
	    return (1-e[0][1]) + (1-e[1][2]) + (1-e[2][3]) + (1-e[3][4]) + (1-e[4][0])
		+ e[0][2] + e[1][3] + e[2][4] + e[3][0] + e[4][1] >= 2;
	else
	    return (1-e[0][1]) + (1-e[1][2]) + (1-e[2][3]) + (1-e[3][4]) + (1-e[4][0])
		+ e[0][2] + e[1][3] + e[2][4] + e[3][0] + e[4][1] >= 1;
	break;
    case ForbiddenSubgraph::Type::P5:
	//  0---1
	//       \     .
	//        2
	//       /
	//  4---3
	if (strong)
	    return (1-e[0][1]) + (1-e[1][2]) + (1-e[2][3]) + (1-e[3][4])
		// + e[4][0] // this edit produces a C5, which needs at least two more edits
		+ 0.5*e[0][2] + e[1][3] + 0.5*e[2][4] + 0.5*e[3][0] + 0.5*e[4][1] >= 1;
	else
	    return (1-e[0][1]) + (1-e[1][2]) + (1-e[2][3]) + (1-e[3][4])
		+ e[4][0]
		+ e[0][2] + e[1][3] + e[2][4] + e[3][0] + e[4][1] >= 1;
	break;
    case ForbiddenSubgraph::Type::NECKTIE:
	//  0---1
	//   \   \     .
	//    \---2
	//       /
	//  4---3
	if (strong)
	    return (1-e[0][1]) + 0.5*(1-e[1][2]) + 0.5*(1-e[0][2])
		+ (1-e[2][3]) + (1-e[3][4])
		+ e[0][3] + 0.5*e[0][4]
		+ e[1][3] + 0.5*e[1][4]
		+ 0.5*e[2][4] >= 1;
	else
	    return (1-e[0][1]) + (1-e[1][2]) + (1-e[0][2])
		+ (1-e[2][3]) + (1-e[3][4])
		+ e[0][3] + e[0][4]
		+ e[1][3] + e[1][4]
		+ e[2][4] >= 1;
	break;
    case ForbiddenSubgraph::Type::BOWTIE:
	// 0----1
	//  \___ \   .
	//      > 2
	//  /¯¯¯ /
	// 4----3
	if (strong)
	    return (1-e[0][1]) + 0.5*(1-e[0][2])
		+ 0.5*(1-e[1][2])
		+ 0.5*(1-e[2][3]) + 0.5*(1-e[2][4])
		+ (1-e[3][4])
		+ e[0][3] + e[0][4]
		+ e[1][3] + e[1][4] >= 1;
	else
	    return (1-e[0][1]) + (1-e[0][2])
		+ (1-e[1][2])
		+ (1-e[2][3]) + (1-e[2][4])
		+ (1-e[3][4])
		+ e[0][3] + e[0][4]
		+ e[1][3] + e[1][4] >= 1;
	break;
    default:
	abort();
	break;
    }
}

std::vector<LP::ConstrExpr> p3Constraints(const FixedGraph& g,
					  const std::vector<double>& c,
					  const std::vector<std::vector<LP::Expr>>& evar,
					  const std::vector<LP::Expr>& cvar,
					  bool monopolar) {
    const size_t n = g.numVertices();
    std::vector<LP::ConstrExpr> constraints;
    for (Vertex v = 0; v < n; ++v) {
	if (monopolar && !c[v])
	    continue;
	std::vector<Vertex> c_neigh;
	for (Vertex w : g.neighbors(v))
	    if (c[w])
		c_neigh.push_back(w);
	for (size_t i = 0; i < c_neigh.size(); ++i) {
	    for (size_t j = i + 1; j < c_neigh.size(); ++j) {
		Vertex u = c_neigh[i];
		Vertex w = c_neigh[j];
		if (!g.hasEdge(u, w)) {
		    auto lhs = (1-evar[u][v]) + (1-evar[v][w]) + evar[u][w] + (1-cvar[u]) + (1-cvar[w]);
		    if (monopolar)
			lhs += (1-cvar[v]);
		    constraints.push_back(lhs >= 1);
		}
	    }
	}
    }
    std::random_shuffle(constraints.begin(), constraints.end());
    while (constraints.size() > maxConstraints)
	constraints.pop_back();
    return constraints;
}

std::vector<LP::ConstrExpr> fsgConstraints(Graph g,
					   const std::vector<std::vector<LP::Expr>>& evar,
					   bool disjoint,
					   bool strong,
					   std::size_t maxConstraints = std::numeric_limits<std::size_t>::max()) {
    std::vector<LP::ConstrExpr> constraints;
    while (true) {
	auto fsg = ForbiddenSubgraph::splitClusterGraphFSG(g);
	if (fsg.isNone())
	    break;
	constraints.push_back(fsgConstraint(fsg, evar, strong));
	if (constraints.size() >= maxConstraints)
	    return constraints;
	for (Vertex u : fsg.vs) {
	    g.deleteVertex(u);
	    if (!disjoint)
		break;
	}
    }
    return constraints;
}


class Callback : public LP::Callback {
public:
    Callback(const FixedGraph& ng,
	     const std::vector<std::vector<LP::Expr>>& nevar,
	     const std::vector<LP::Expr>& ncvar,
	     bool nmonopolar,
	     bool npartitionVars,
	     bool ncuts,
	     bool nverbose) : g(ng), evar(nevar), cvar(ncvar), monopolar(nmonopolar),
			      partitionVars(npartitionVars), cuts(ncuts), verbose(nverbose) { }
    void call(LP::CallbackModel& callbackModel) {
	std::size_t n = cvar.size();
	std::vector<double> c;
	for (auto v : cvar)
	    c.push_back(callbackModel.value(v));
	if (!callbackModel.isIntegral()) {
	    assert(cuts);
	    std::vector<std::vector<double> > e(n, std::vector<double>(n));
	    for (Vertex u = 0; u < n; ++u)
		for (Vertex v = u + 1; v < n; ++v)
		    e[u][v] = e[v][u] = callbackModel.value(evar[u][v]);
	    std::vector<Cuts::Cut> cuts;
	    std::size_t counts[Cuts::NUM] = {0};
	    // workaround for CPLEX bug; cuts are accepted and dropped repeatedly, leading to nontermination
	    // FIXME not threadsafe
	    static std::unordered_set<Cuts::Cut> addedCuts;
	    for (auto cutType : Cuts::cuts) {
		if ((!partitionVars && cutType.needsPartitionVars)
		    || (monopolar && !cutType.me)
		    || (!monopolar && !cutType.sce))
		    continue;
		if (cutType.type != Cuts::P3
		    && cutType.type != Cuts::P3M
		    && cutType.type != Cuts::C4
		    && cutType.type != Cuts::P5
		    && cutType.type != Cuts::W4
		    )
		    continue;
		auto moreCuts = cutType.generate(e, c, minViolation);
		for (auto cut : moreCuts) {
		    assert(callbackModel.value(Cuts::cuts[cut.type].constraint(cut, evar, cvar).expr()) < 0);
		    if (!contains(addedCuts, cut))
			cuts.push_back(cut);
		}
		counts[cutType.type] = moreCuts.size();
	    }
	    std::random_shuffle(cuts.begin(), cuts.end());
	    std::stable_sort(cuts.begin(), cuts.end(), [](const Cuts::Cut& c1, const Cuts::Cut& c2) { return c1.violation > c2.violation; });
	    while (cuts.size() > maxCuts)
		cuts.pop_back();
	    std::size_t counts2[Cuts::NUM] = {0};
	    for (auto cut : cuts)
		++counts2[cut.type];

	    if (cuts.empty()) {
		if (0&&verbose)
		    fprintf(stderr, "no cuts\n");
	    } else {
		for (auto cut : cuts) {
		    addedCuts.insert(cut);
		    auto constraint = (Cuts::cuts[cut.type].constraint(cut, evar, cvar));
		    callbackModel.addCut(constraint);
		}
		if (verbose) {
		    //fprintf(stderr, "%zd cuts inserted ", addedCuts.size());
		    fprintf(stderr, "%zd cuts %.4f..%.4f:",
			    cuts.size(), cuts.begin()->violation, cuts.rbegin()->violation);
		    for (auto cutType : Cuts::cuts) {
			if ((!partitionVars && cutType.needsPartitionVars)
			    || (monopolar && !cutType.me)
			    || (!monopolar && !cutType.sce))
			    continue;
			fprintf(stderr, " %s:%zd/%zd", cutType.name.c_str(), counts2[cutType.type], counts[cutType.type]);
		    }
		    fprintf(stderr, "\n");
		}
	    }
	} else {
	    // lazy constraints
	    Graph g2(n);
	    for (Vertex u = 0; u < n; ++u)
		for (Vertex v = u + 1; v < n; ++v)
		    if (callbackModel.value(evar[u][v]))
			g2.addEdge(u, v);
	    if (partitionVars) {
		std::map<Vertex, bool> isCore;
		for (Vertex u : g.vertices())
		    isCore[u] = callbackModel.value(cvar[u]);
		std::size_t added = 0;
		if (verbose)
		    fprintf(stderr, "added ");
		if (lazyIS) {
		    for (Edge e : g.vertexPairs()) {
			if (!(isCore[e.u] + isCore[e.v] + (1-g2.hasEdge(e)) >= 1)) {
			    callbackModel.addLazyConstraint(cvar[e.u] + cvar[e.v] + (1-evar[e.u][e.v]) >= 1);
			    if (++added >= maxCuts)
				break;
			}
		    }
		    if (verbose)
			fprintf(stderr, "%zd P3 IS constraints, ", added);
		}

		auto constraints = p3Constraints(g2, c, evar, cvar, monopolar);
		for (auto constraint : constraints)
		    callbackModel.addLazyConstraint(constraint);
		if (verbose)
		    fprintf(stderr, "%zd P3 constraints\n", constraints.size());
	    } else {
		assert(!monopolar);
		// forbidden subgraphs: C4, C5, P5, necktie, bowtie
		auto constraints = fsgConstraints(g2, evar, disjointFSGConstraints, strongConstraints);
		for (auto constraint : constraints)
		    callbackModel.addLazyConstraint(constraint);
		if (verbose)
		    fprintf(stderr, "added %zd forbidden subgraph constraints\n", constraints.size());
	    }
	}
    }

private:
    const FixedGraph& g;
    const std::vector<std::vector<LP::Expr>>& evar;
    const std::vector<LP::Expr>& cvar;
    const bool monopolar;
    const bool partitionVars;
    const bool cuts;
    const bool verbose;
};

std::pair<std::vector<Edge>, std::set<Vertex>>
solve(const Graph& g0, bool monopolar, bool partitionVars, bool cuts, bool verbose) {
    assert(!(monopolar && !partitionVars));

    // prepare MIP start
    std::set<Vertex> heurCore;
    std::vector<Edge> heurEdits;
    std::tie(heurEdits, heurCore) = Heuristic::solve(g0, monopolar, 10, verbose);
    Graph gh(g0);
    for (Edge e : heurEdits)
	gh.toggleEdge(e);
    std::map<LP::Var, double> mipStart;

    if (!monopolar) {
	// Below, we assume that degree-1 vertices are not core.
	// Fix up heuristic solution like that.
	for (Vertex u : g0.vertices()) {
	    Vertex v = *g0.neighbors(u).begin();
	    if (g0.deg(u) == 1 && contains(heurCore, u) && g0.deg(v) > 1) {
		heurCore.erase(u);
		assert(!gh.hasEdge(u, v) || contains(heurCore, v));
	    }
	}
    }

    FixedGraph g(g0);
    size_t n = g.numVertices();

    LP::Model model;
    model.verbose(verbose);

    std::vector<LP::Expr> cvar(n);
    if (partitionVars) {
	for (Vertex u : g.vertices()) {
	    if (monopolar || g.deg(u) != 1 || g.deg(g.neighbors(u)[0]) == 1) {
		LP::Var var = model.addBoolVar("c_" + std::to_string(u));
		cvar[u] = var;
		mipStart[var] = contains(heurCore, g.origVertex(u));
	    } else {
		assert(!contains(heurCore, g.origVertex(u)));
	    }
	}
    }

    std::vector<std::vector<LP::Expr>> evar(n, std::vector<LP::Expr>(n));
    LP::Expr objective;
    size_t added = 0;
    for (Edge e : g.vertexPairs()) {
	if ((g.deg(e.u) != 1 && g.deg(e.v) != 1) || g.hasEdge(e)) {
	    LP::Var var = model.addBoolVar("e_" + std::to_string(e.u) + '_' + std::to_string(e.v));
	    evar[e.u][e.v] = evar[e.v][e.u] = var;
	    objective += g.hasEdge(e) ? 1-var : var;
	    mipStart[var] = gh.hasEdge(g.origVertex(e.u), g.origVertex(e.v));
	    if (partitionVars && !lazyIS) {
		model.addConstraint(cvar[e.u] + cvar[e.v] + (1-var) >= 1);
		++added;
	    }
	}
    }
    if (verbose && !lazyIS)
	fprintf(stderr, "added %zd eager IS constraints\n", added);

    model.minimize(objective);

    if (partitionVars && eagerP3s) {
	size_t added = 0;
	for (Vertex v = 0; v < n; ++v) {
	    for (Vertex u = 0; u < n; ++u) {
		if (u == v)
		    continue;
		for (Vertex w = u + 1; w < n; ++w) {
		    if (w == v)
			continue;
		    // add only the ones that form P3s right now
		    if (g.deg(u) == 1 || g.deg(w) == 1 || (1-g.hasEdge(u, v)) + (1-g.hasEdge(v, w)) + g.hasEdge(u, w) >= 1)
			continue;
		    auto lhs = (1-evar[u][v]) + (1-evar[v][w]) + evar[u][w] + (1-cvar[u]) + (1-cvar[w]);
		    if (monopolar)
			lhs += (1-cvar[v]);
		    model.addConstraint(lhs >= 1);
		    ++added;
		}
	    }
	}
	if (verbose)
	    fprintf(stderr, "added %zd eager P3 constraints\n", added);
    }

    Callback callback(g, evar, cvar, monopolar, partitionVars, cuts, verbose);
    model.callback(callback, cuts, true);

    model.MIPstart(mipStart);
    model.emphasis(LP::Emphasis::PROVE_OPTIMALITY);
    model.varSelection(LP::VarSelection::PSEUDO_REDUCED_COST);

    model.solve();
    assert(model.status() == LP::Status::OPTIMAL);

    std::vector<Edge> edits;
    for (Edge e : g.vertexPairs())
	if (evar[e.u][e.v].value() != g.hasEdge(e))
	    edits.push_back({g.origVertex(e.u), g.origVertex(e.v)});
    assert(edits.size() <= heurEdits.size());

    Graph g2 = g0;
    for (Edge e : edits)
	g2.toggleEdge(e);
    if (partitionVars) {
	std::set<Vertex> cores;
	for (Vertex u : g.vertices())
	    if (cvar[u].value())
		cores.insert(g.origVertex(u));
	return {edits, cores};
    } else {
	assert(!monopolar);
	return {edits, splitClusterGraphCores(g2)};
    }
}

} // namespace Rowgen
