# Supplementary material for: A graph modification approach for finding core–periphery structures in protein interaction networks
Source: Algorithms Mol Biol. 2015 May 2;10:16. doi: 10.1186/s13015-015-0043-7 (PMC4440566; doi:10.1186/s13015-015-0043-7)
Supplement: Additional file 1 — Supplemental material. This file contains the source code of the programs that generate the CPLEX ILPs, our input data (the three process networks), and our output clusters. All files are readable as plain text files. [file 13015_2015_43_MOESM1_ESM.zip › src/Graph.cc]

/* sce -- solve the Split Cluster Editing problem
   Copyright (C) 2013, 2014  Falk Hüffner

   This program is free software; you can redistribute it and/or modify
   it under the terms of the GNU General Public License as published by
   the Free Software Foundation; either version 2 of the License, or
   (at your option) any later version.

   This program is distributed in the hope that it will be useful,
   but WITHOUT ANY WARRANTY; without even the implied warranty of
   MERCHANTABILITY or FITNESS FOR A PARTICULAR PURPOSE.	 See the
   GNU General Public License for more details.

   You should have received a copy of the GNU General Public License along
   with this program; if not, write to the Free Software Foundation, Inc.,
   51 Franklin Street, Fifth Floor, Boston, MA 02110-1301 USA.	*/

#include <algorithm>
#include <iostream>
#include <map>
#include <stdexcept>
#include <string>
#include <vector>

#include "Graph.hh"
#include "Util.hh"

Graph::Graph(std::size_t n) {
    for (std::size_t u = 0; u < n; ++u)
	neighbors_.insert(neighbors_.end(), {u, Neighbors()});
}

std::pair<Graph, std::map<Vertex, std::string> > Graph::read(std::istream& in) {
    Graph g;
    std::map<std::string, Vertex> vertexNumbers;
    std::map<Vertex, std::string> vertexNames;
    std::string line;
    std::size_t linenr = 0, numWarnings = 0;
    while (std::getline(in, line)) {
	++linenr;
	std::string::size_type hash = line.find('#');
	if (hash != std::string::npos)
	    line.resize(hash);
	std::vector<std::string> fields = Util::split(line);
	if (fields.size() == 0)
	    continue;
	if (fields.size() != 2)
	    throw std::runtime_error("line " + std::to_string(linenr) + ": "
				     + std::to_string(fields.size()) + " fields, but 2 required");
	const std::string& nu = fields[0], nv = fields[1];
	Vertex u, v;
	auto pu = vertexNumbers.find(nu);
	if (pu != vertexNumbers.end())
	    u = pu->second;
	else {
	    vertexNumbers[nu] = u = g.addVertex();
	    vertexNames[u] = nu;
	}
	auto pv = vertexNumbers.find(nv);
	if (pv != vertexNumbers.end())
	    v = pv->second;
	else {
	    vertexNumbers[nv] = v = g.addVertex();
	    vertexNames[v] = nv;
	}
	if (u == v)
	    throw std::runtime_error("line " + std::to_string(linenr) + ": self-loop");
	if (g.hasEdge(u, v)) {
	    if (!numWarnings)
		std::cerr << "warning: duplicate edge in line " << linenr << std::endl;
	    ++numWarnings;
	} else {
	    g.addEdge(u, v);
	}
    }
    if (numWarnings > 1)
	std::cerr << "warning: " << (numWarnings - 1) << " further duplicate edge(s)\n";
    return {g, vertexNames};
}

Graph Graph::subgraph(const std::set<Vertex> vs) const {
    Graph g;
    for (Vertex u : vs) {
	NeighborMap::iterator it = g.neighbors_.insert({u, {}}).first;
	const Neighbors& n_u = neighbors(u);
	std::set_intersection(vs.begin(), vs.end(),
			      n_u.begin(), n_u.end(),
			      std::inserter(it->second, it->second.end()));
    }
    return g;
}

const Graph::Neighbors& Graph::neighbors(Vertex u) const {
    NeighborMap::const_iterator it = neighbors_.find(u);
    if (it == neighbors_.end())
	throw std::out_of_range("Graph::neighbors " + std::to_string(u));
    return it->second;
}

std::size_t Graph::numEdges() const {
    std::size_t m = 0;
    for (auto p : neighbors_)
	m += p.second.size();
    assert((m % 2) == 0);
    return m / 2;
}

bool Graph::hasEdge(Vertex u, Vertex v) const {
    NeighborMap::const_iterator nu = neighbors_.find(u);
    if (nu == neighbors_.end())
	throw std::out_of_range("Graph::hasEdge {"
				+ std::to_string(u) + ", " +  std::to_string(v) + "}: "
				+ std::to_string(u) + " not in graph");
    if (!hasVertex(v))
	throw std::out_of_range("Graph::hasEdge {"
				+ std::to_string(u) + ", " +  std::to_string(v) + "}: "
				+ std::to_string(v) + " not in graph");
    return nu->second.find(v) != nu->second.end();
}

Vertex Graph::addVertex() {
    Vertex u;
    if (neighbors_.empty())
	u = 0;
    else
	u = neighbors_.rbegin()->first + 1;
    neighbors_.insert(neighbors_.end(), {u, Neighbors()});
    return u;
}

void Graph::addVertex(Vertex u) {
    if (neighbors_.find(u) != neighbors_.end())
	throw std::invalid_argument("Graph::addVertex "
				    + std::to_string(u) + ": "
				    + " already present");
    neighbors_.insert({u, Neighbors()});
}

void Graph::deleteVertex(Vertex u) {
    for (Vertex v : neighbors(u))
	neighbors_[v].erase(u);
    neighbors_.erase(u);
}

void Graph::addEdge(Vertex u, Vertex v) {
    if (u == v)
	throw std::invalid_argument("Graph::addEdge {"
				    + std::to_string(u) + ", " +  std::to_string(v) + "}: "
				    + " self-loop");
    auto nu = neighbors_.find(u);
    if (nu == neighbors_.end())
	throw std::out_of_range("Graph::addEdge {"
				+ std::to_string(u) + ", " +  std::to_string(v) + "}: "
				+ std::to_string(u) + " not in graph");
    Neighbors::iterator lb = nu->second.lower_bound(v);
    if (lb != nu->second.end() && *lb == v)
	throw std::invalid_argument("Graph::addEdge {"
				    + std::to_string(u) + ", " +  std::to_string(v) + "}: "
				    + " already in graph");
    nu->second.insert(lb, v);

    auto nv = neighbors_.find(v);
    if (nv == neighbors_.end())
	throw std::out_of_range("Graph::addEdge {"
				+ std::to_string(u) + ", " +  std::to_string(v) + "}: "
				+ std::to_string(v) + " not in graph");
    nv->second.insert(u);
}

void Graph::deleteEdge(Vertex u, Vertex v) {
    auto nu = neighbors_.find(u);
    if (nu == neighbors_.end())
	throw std::out_of_range("Graph::deleteEdge " + std::to_string(u));
    Neighbors::iterator uv = nu->second.find(v);
    if (uv == nu->second.end())
	throw std::invalid_argument("Graph::deleteEdge: not an edge {"
				    + std::to_string(u) + ", " +  std::to_string(v) + '}');
    nu->second.erase(uv);
    neighbors_.find(v)->second.erase(u);
}

void Graph::toggleEdge(Vertex u, Vertex v) {
    if (hasEdge(u, v))
	deleteEdge(u, v);
    else
	addEdge(u, v);
}

bool Graph::isClique() const {
    auto n = numVertices();
    for (auto p : neighbors_)
	if (p.second.size() != n - 1)
	    return false;
    return true;
}

std::vector<Graph> Graph::connectedComponents() const {
    std::set<Vertex> seen;
    std::vector<Graph> ccs;
    for (Vertex u : vertices()) {
	if (seen.find(u) != seen.end())
	    continue;
	seen.insert(u);
	std::set<Vertex> cc;
	std::vector<Vertex> queue;
	queue.push_back(u);
	cc.insert(u);
	while (!queue.empty()) {
	    Vertex u = queue.back();
	    queue.pop_back();
	    for (Vertex v : neighbors(u)) {
		if (seen.find(v) == seen.end()) {
		    seen.insert(v);
		    queue.push_back(v);
		    cc.insert(v);
		}
	    }
	}
	Graph g;
	for (Vertex u : cc) {
	    NeighborMap::iterator it = g.neighbors_.insert({u, Neighbors()}).first;
	    const Neighbors& n_u = neighbors(u);
	    std::set_intersection(cc.begin(), cc.end(),
				  n_u.begin(), n_u.end(),
				  std::inserter(it->second, it->second.end()));
	}
	ccs.push_back(g);
    }
    return ccs;
}

std::vector<Vertex> Graph::shortestPath(Vertex s, Vertex t) const {
    std::map<Vertex, Vertex> pred;
    pred[t] = t;
    std::vector<Vertex> q;
    q.push_back(t);
    std::size_t qi = 0;
    while (qi < q.size()) {
	Vertex u = q[qi++];
	for (Vertex v : neighbors(u)) {
	    if (pred.find(v) != pred.end())
		continue;
	    pred[v] = u;
	    if (v == s) {
		std::vector<Vertex> p;
		while (true) {
		    p.push_back(v);
		    if (v == t)
			break;
		    v = pred[v];
		}
		return p;
	    }
	    q.push_back(v);
	}
    }
    throw std::logic_error(std::string(__func__) + ": target unreachable");
}

std::ostream& operator<<(std::ostream& out, const Graph& g) {
    for (Vertex u : g.vertices())
	if (g.deg(u) == 0)
	    out << u << std::endl;
    for (Edge e : g.edges())
	out << e.u << '\t' << e.v << std::endl;
    return out << std::endl;
}
