# Supplementary material for: A graph modification approach for finding core–periphery structures in protein interaction networks
Source: Algorithms Mol Biol. 2015 May 2;10:16. doi: 10.1186/s13015-015-0043-7 (PMC4440566; doi:10.1186/s13015-015-0043-7)
Supplement: Additional file 1 — Supplemental material. This file contains the source code of the programs that generate the CPLEX ILPs, our input data (the three process networks), and our output clusters. All files are readable as plain text files. [file 13015_2015_43_MOESM1_ESM.zip › src/Heuristic.cc]

/* sce -- solve the Split Cluster Editing problem
   Copyright (C) 2013, 2014  Falk Hüffner

   This program is free software; you can redistribute it and/or modify
   it under the terms of the GNU General Public License as published by
   the Free Software Foundation; either version 2 of the License, or
   (at your option) any later version.

   This program is distributed in the hope that it will be useful,
   but WITHOUT ANY WARRANTY; without even the implied warranty of
   MERCHANTABILITY or FITNESS FOR A PARTICULAR PURPOSE.  See the
   GNU General Public License for more details.

   You should have received a copy of the GNU General Public License along
   with this program; if not, write to the Free Software Foundation, Inc.,
   51 Franklin Street, Fifth Floor, Boston, MA 02110-1301 USA.  */

#include "Heuristic.hh"
#include "FixedGraph.hh"
#include "Util.hh"
#include "Splittance.hh"

namespace Heuristic {

class Clustering {
public:
    Clustering(const Graph& ng, bool nmonopolar, bool nverbose)
	: gOrig(ng),
	  g(ng),
	  n(ng.numVertices()),
	  m(ng.numEdges()),
	  monopolar(nmonopolar),
	  verbose(nverbose),
	  clusters(n),
	  cluster(n) {
	for (Vertex u = 0; u < n; ++u) {
	    clusters[u] = {u};
	    cluster[u] = u;
	}
    }

    std::pair<std::vector<Edge>, std::set<Vertex>>
    simulatedAnnealing(std::size_t seed, std::size_t maxSteps, double maxKT);

private:
    static const std::size_t IS_CLUSTER = -1;

    bool isIS(Vertex u) const { return cluster[u] == IS_CLUSTER; }
    void setClustering(std::vector<std::size_t> newCluster);
    std::size_t numEdits() const;
    std::size_t numEditsSCE() const;
    std::size_t numEditsMonopolar() const;
    int SCEclusterValue(std::vector<Vertex> vs) const;
    int moveDelta(Vertex u, std::size_t cTo) const;
    int moveDeltaSCE(Vertex u, std::size_t cTo) const;
    int moveDeltaMonopolar(Vertex u, std::size_t cTo) const;
    std::pair<std::vector<Edge>, std::set<Vertex>> editsAndCore() const;

    const Graph& gOrig;
    const FixedGraph g;
    const std::size_t n, m;
    const bool monopolar;
    const bool verbose;
    std::vector<Vertex> independentSetCluster;
    // clusters[u] == IS_CLUSTER => is in independentSetCluster
    std::vector<std::vector<Vertex>> clusters;
    std::vector<std::size_t> cluster;
};

void Clustering::setClustering(std::vector<std::size_t> newCluster) {
    cluster = newCluster;
    independentSetCluster.clear();
    for (auto& cluster : clusters)
	cluster.clear();
    for (Vertex u = 0; u < n; ++u) {
	if (cluster[u] == IS_CLUSTER)
	    independentSetCluster.push_back(u);
	else
	    clusters[cluster[u]].push_back(u);
    }
}

std::size_t Clustering::numEdits() const {
    if (monopolar)
	return numEditsMonopolar();
    else
	return numEditsSCE();
}

std::size_t Clustering::numEditsSCE() const {
    ssize_t val = 0;
    for (auto& cluster : clusters)
	val += SCEclusterValue(cluster);
    return m - val;
}

static inline std::size_t choose2(std::size_t n) {
    return (n * (n-1)) / 2;
}

std::size_t Clustering::numEditsMonopolar() const {
    ssize_t val = 0;
    for (auto& cluster : clusters) {
	ssize_t sumDegs = 0;
	for (Vertex u : cluster)
	    sumDegs += Util::setIntersectionSize(cluster, g.neighbors(u));
	assert((sumDegs % 2) == 0);
	ssize_t edges = sumDegs / 2; 
	ssize_t clusterEdges = choose2(cluster.size());
	ssize_t insertions = clusterEdges - edges;
	val += edges - insertions;
    }
    for (Vertex u : independentSetCluster) {
	// could optimize
	for (Vertex v : g.neighbors(u))
	    if (!isIS(v))
		++val;
    }
    return m - val;
}


// value of cluster: #preserved edges - #insertions == #edges - splittance
int Clustering::SCEclusterValue(std::vector<Vertex> vs) const {
    std::sort(vs.begin(), vs.end());
    std::vector<std::size_t> degs(vs.size());
    std::size_t sumDegs = 0;
    for (std::size_t i = 0; i < vs.size(); ++i) {
	degs[i] = Util::setIntersectionSize(vs, g.neighbors(vs[i]));
	sumDegs += degs[i];
    }
    assert((sumDegs % 2) == 0);
    std::sort(degs.begin(), degs.end(), std::greater<std::size_t>());
    return (sumDegs / 2) - splittance(degs);
}

// positive = good
int Clustering::moveDelta(Vertex u, std::size_t cTo) const {
    if (monopolar)
	return moveDeltaMonopolar(u, cTo);
    else
	return moveDeltaSCE(u, cTo);
}

int Clustering::moveDeltaSCE(Vertex u, std::size_t cTo) const {
    std::size_t cFrom = cluster[u];
    // remove from cFrom
    int valOld = SCEclusterValue(clusters[cFrom]);
    std::vector<Vertex> cNew = clusters[cFrom];
    cNew.erase(std::find(cNew.begin(), cNew.end(), u));
    int valNew = SCEclusterValue(cNew);
    int delta = valNew - valOld;

    // add to cTo
    valOld = SCEclusterValue(clusters[cTo]);
    cNew = clusters[cTo];
    cNew.push_back(u);
    valNew = SCEclusterValue(cNew);
    delta += valNew - valOld;
    return delta;
}

int Clustering::moveDeltaMonopolar(Vertex u, std::size_t cTo) const {
    std::size_t cFrom = cluster[u];
    int delta = 0;
    if (cTo == IS_CLUSTER) {
	// move u into the IS
	std::size_t edgesFrom = 0;
	for (Vertex v : g.neighbors(u)) {
	    if (cluster[v] == IS_CLUSTER)
		// lose the edges connecting u to other vertices in the IS
		--delta;
	    else if (cluster[v] != cluster[u])
		// gain edges connecting u to vertices in other clusters
		++delta;
	    else
		++edgesFrom;
	}
	// gain insertions within the cluster
	delta += (clusters[cFrom].size() - 1) - edgesFrom;
    } else {
	// move u into cluster cTo
	int edgesTo = Util::setIntersectionSize(clusters[cTo], g.neighbors(u));
	int insertionsTo = clusters[cTo].size() - edgesTo;
	delta -= insertionsTo;
	if (cFrom == IS_CLUSTER) {
	    // we lose edges to clusters other than cTo
	    // we gain edges to the IS
	    int edges = g.deg(u);
	    int edgesToIS = Util::setIntersectionSize(independentSetCluster, g.neighbors(u));
	    delta -= edges - edgesToIS - edgesTo;
	    delta += edgesToIS;
	} else {
	    delta += edgesTo;
	    int edgesFrom = Util::setIntersectionSize(clusters[cFrom], g.neighbors(u));
	    int insertionsFrom = (clusters[cFrom].size() - 1) - edgesFrom;
	    delta -= edgesFrom;
	    delta += insertionsFrom;
	}
    }
    return delta;
}

std::pair<std::vector<Edge>, std::set<Vertex>>
Clustering::simulatedAnnealing(std::size_t seed, std::size_t maxSteps, double maxKT) {
    std::vector<std::pair<Vertex, Vertex>> moves;
    for (Vertex u = 0; u < n; ++u)
	for (Vertex v : g.neighbors(u))
	    moves.push_back({u, v});
     // dummy for "move to empty cluster" or "move to IS cluster" (monopolar)
    for (Vertex u = 0; u < n; ++u)
	moves.push_back({u, NO_VERTEX});

    std::vector<std::size_t> bestCluster = cluster;
    int bestNumEdits = numEdits();
    std::default_random_engine generator(seed);
    auto randomMove = std::bind(std::uniform_int_distribution<std::size_t>(0, moves.size() - 1), generator);
    auto randomFloat = std::bind(std::uniform_real_distribution<double>(0.0, 1.0), generator);
    int old_k = numEdits();
    for (std::size_t step = 0; step < maxSteps; ++step) {
	double kT = maxKT * ((maxSteps - step) / double(maxSteps));
	auto p = moves[randomMove()];
	Vertex u = p.first;
	std::size_t cFrom = cluster[u];
	std::size_t cTo;
	if (p.second == NO_VERTEX) {
	    if (monopolar)
		cTo = IS_CLUSTER;
	    else {
		// find empty cluster
		for (cTo = 0; cTo < clusters.size(); ++cTo)
		    if (clusters[cTo].empty())
			break;
		if (cTo == clusters.size())
		    continue;
	    }
	} else {
	    cTo = cluster[p.second];
	}
	if (cFrom == IS_CLUSTER && cTo == IS_CLUSTER)
	    cTo = 0;		// avoid "everything in the IS" be an absorbing state
	if (cTo == cFrom)
	    continue;

	int delta = moveDelta(u, cTo);
	if (delta >= 0 || (randomFloat() < exp(delta / kT))) {
	    auto& fromCluster = cFrom == IS_CLUSTER ? independentSetCluster : clusters[cFrom];
	    fromCluster.erase(std::find(fromCluster.begin(), fromCluster.end(), u));
	    auto& toCluster = cTo == IS_CLUSTER ? independentSetCluster : clusters[cTo];
	    toCluster.push_back(u);
	    std::sort(toCluster.begin(), toCluster.end());
	    cluster[u] = cTo;
	    int new_k = old_k - delta;
	    if (new_k < bestNumEdits) {
		bestNumEdits = new_k;
		bestCluster = cluster;
	    }
	    old_k = new_k;
	}
    }
    setClustering(bestCluster);
    return editsAndCore();
}

std::pair<std::vector<Edge>, std::set<Vertex>> Clustering::editsAndCore() const {
    std::vector<Edge> edits;
    std::set<Vertex> core;
    if (monopolar) {
	for (Vertex u = 0; u < n; ++u) {
	    if (!isIS(u))
		core.insert(g.origVertex(u));
	    for (Vertex v = u + 1; v < n; ++v) {
		if (g.hasEdge(u, v)) {
		    // delete edges within IS
		    if (isIS(u) && isIS(v))
			edits.push_back({g.origVertex(u), g.origVertex(v)});
		    // delete edges between two non-IS clusters
		    if (!isIS(u) && !isIS(v) && cluster[u] != cluster[v])
			edits.push_back({g.origVertex(u), g.origVertex(v)});
		} else {
		    // insert edges within a non-IS cluster
		    if (!isIS(u) && cluster[u] == cluster[v])
			edits.push_back({g.origVertex(u), g.origVertex(v)});
		}
	    }
	}
    } else {
	for (auto& cluster : clusters) {
	    std::set<Vertex> vs;
	    for (Vertex u : cluster)
		vs.insert(g.origVertex(u));
	    Graph gc = gOrig.subgraph(vs);
	    for (auto e : splitGraphEditing(gc)) {
		edits.push_back(e);
		gc.toggleEdge(e);
	    }
	    using namespace Util::SetOps;
	    core |= splitGraphCore(gc);
	}
	for (Edge e : g.edges())
	    if (cluster[e.u] != cluster[e.v])
		edits.push_back({g.origVertex(e.u), g.origVertex(e.v)});
    }
    return {edits, core};
}


std::pair<std::vector<Edge>, std::set<Vertex>>
solve(const Graph& g, bool monopolar, std::size_t numRuns, bool verbose) {
    std::vector<Edge> bestEdits;
    std::set<Vertex> bestCore;
    for (std::size_t run = 0; run < numRuns; ++run) {
	Clustering clustering(g, monopolar, verbose);
        std::vector<Edge> edits;
	std::set<Vertex> core;
	std::tie(edits, core) = clustering.simulatedAnnealing(run, 20000, 0.1);
	if (run == 0 || edits.size() < bestEdits.size()) {
	    bestEdits = edits;
	    bestCore = core;
	    if (verbose)
		fprintf(stderr, "run %7zd: %5zd\n", run, edits.size());
	}
	if (bestEdits.empty())
	    break;
    }
    return {bestEdits, bestCore};
}

} // namespace Heuristic
