# Supplementary material for: A graph modification approach for finding core–periphery structures in protein interaction networks
Source: Algorithms Mol Biol. 2015 May 2;10:16. doi: 10.1186/s13015-015-0043-7 (PMC4440566; doi:10.1186/s13015-015-0043-7)
Supplement: Additional file 1 — Supplemental material. This file contains the source code of the programs that generate the CPLEX ILPs, our input data (the three process networks), and our output clusters. All files are readable as plain text files. [file 13015_2015_43_MOESM1_ESM.zip › src/FixedGraph.hh]

/* sce -- solve the Split Cluster Editing problem
   Copyright (C) 2013, 2014  Falk Hüffner

   This program is free software; you can redistribute it and/or modify
   it under the terms of the GNU General Public License as published by
   the Free Software Foundation; either version 2 of the License, or
   (at your option) any later version.

   This program is distributed in the hope that it will be useful,
   but WITHOUT ANY WARRANTY; without even the implied warranty of
   MERCHANTABILITY or FITNESS FOR A PARTICULAR PURPOSE.	 See the
   GNU General Public License for more details.

   You should have received a copy of the GNU General Public License along
   with this program; if not, write to the Free Software Foundation, Inc.,
   51 Franklin Street, Fifth Floor, Boston, MA 02110-1301 USA.	*/

#ifndef FIXED_GRAPH_HH_INCLUDED
#define FIXED_GRAPH_HH_INCLUDED

#include <algorithm>

#include "Graph.hh"

class FixedGraph {
public:
    typedef std::vector<Vertex> Neighbors;
    typedef std::vector<Neighbors> NeighborMap;

    // Constructors
    FixedGraph(const Graph& g);

    // Query
    Vertex origVertex(Vertex u) const { assert(hasVertex(u)); return origVertex_[u]; }
    std::size_t numVertices() const { return neighbors().size(); }
    bool hasVertex(Vertex u) const { return u < numVertices(); }
    const NeighborMap& neighbors() const { return neighbors_; }
    const Neighbors& neighbors(Vertex u) const { assert(hasVertex(u)); return neighbors_[u]; }
    size_t deg(Vertex u) const { return neighbors(u).size(); }
    std::size_t numEdges() const;
    bool hasEdge(Vertex u, Vertex v) const {
	auto p = std::lower_bound(neighbors(u).begin(), neighbors(u).end(), v);
	return p !=  neighbors(u).end() && *p == v;
    }
    bool hasEdge(Edge e) const { return hasEdge(e.u, e.v); };

    // iterators
    class Vertices {
    public:
	Vertices(const FixedGraph& g) : g_(g) { }
	class Iterator {
	public:
	    Iterator(Vertex it) : it_(it) { }
	    bool operator!=(const Iterator& other) const { return it_ != other.it_; }
	    Vertex operator*() const { return it_; }
	    const Iterator& operator++() { ++it_; return *this; }
	private:
	    Vertex it_;
	};
	Iterator begin() const { return Iterator(0); }
	Iterator end() const { return Iterator(g_.numVertices()); }
    private:
	const FixedGraph& g_;
    };
    Vertices vertices() const { return Vertices(*this); }

    class VertexPairs {
    public:
	VertexPairs(Vertex n) : n_(n) { }
	class Iterator {
	public:
	    Iterator(Vertex n) : u_(0), v_(1), n_(n) { }
	    // HACK: only for comparison against end()
	    bool operator!=(const Iterator& /*other*/) const { return u_ + 1 < n_; }
	    Edge operator*() const { return {u_, v_}; }
	    const Iterator& operator++() {
		if (++v_ == n_) {
		    ++u_;
		    v_ = u_ + 1;
		}
		return *this;
	    }
	private:
	    Vertex u_, v_, n_;
	};
	Iterator begin() const { return Iterator(n_); }
	Iterator end() const { return Iterator(n_); }
    private:
	Vertex n_;
    };
    VertexPairs vertexPairs() const { return VertexPairs(numVertices()); }

    class Edges {
    public:
	Edges(const FixedGraph& g) : g_(g) { }
	class Iterator {
	public:
	    Iterator(const NeighborMap& neighbors)
		: neighbors_(neighbors), u_(0) {
		while (u_ < neighbors.size()) {
		    nit_ = std::upper_bound(neighbors_[u_].begin(),
					    neighbors_[u_].end(), u_);
		    if (nit_ != neighbors_[u_].end())
			break;
		    ++u_;
		}
	    }
	    bool operator!=(const Iterator& /*other*/) const {
		// HACK: only for comparison against end()
		return u_ < neighbors_.size();
	    }
	    Edge operator*() const { return {u_, *nit_}; }
	    const Iterator& operator++() {
		++nit_;
		while (nit_ == neighbors_[u_].end()) {
		    ++u_;
		    if (u_ >= neighbors_.size())
			break;
		    nit_ = std::upper_bound(neighbors_[u_].begin(),
					    neighbors_[u_].end(), u_);
		}
		return *this;
	    }
	private:
	    const NeighborMap& neighbors_;
	    Vertex u_;
	    Neighbors::const_iterator nit_;
	};
	Iterator begin() const { return Iterator(g_.neighbors_); }
	Iterator end() const { return Iterator(g_.neighbors_); }
    private:
	const FixedGraph& g_;
    };
    Edges edges() const { return Edges(*this); }

private:
    NeighborMap neighbors_;
    std::vector<Vertex> origVertex_;
};

std::ostream& operator<<(std::ostream& out, const FixedGraph& g);

#endif // GRAPH_HH_INCLUDED
