# Supplementary material for: A graph modification approach for finding core–periphery structures in protein interaction networks
Source: Algorithms Mol Biol. 2015 May 2;10:16. doi: 10.1186/s13015-015-0043-7 (PMC4440566; doi:10.1186/s13015-015-0043-7)
Supplement: Additional file 1 — Supplemental material. This file contains the source code of the programs that generate the CPLEX ILPs, our input data (the three process networks), and our output clusters. All files are readable as plain text files. [file 13015_2015_43_MOESM1_ESM.zip › src/LP/GurobiSolver.hh]

/* sce -- solve the Split Cluster Editing problem
   Copyright (C) 2013, 2014  Falk Hüffner

   This program is free software; you can redistribute it and/or modify
   it under the terms of the GNU General Public License as published by
   the Free Software Foundation; either version 2 of the License, or
   (at your option) any later version.

   This program is distributed in the hope that it will be useful,
   but WITHOUT ANY WARRANTY; without even the implied warranty of
   MERCHANTABILITY or FITNESS FOR A PARTICULAR PURPOSE.  See the
   GNU General Public License for more details.

   You should have received a copy of the GNU General Public License along
   with this program; if not, write to the Free Software Foundation, Inc.,
   51 Franklin Street, Fifth Floor, Boston, MA 02110-1301 USA.  */

#ifndef LP_GUROBI_HH_INCLUDED
#define LP_GUROBI_HH_INCLUDED

#include <string>
#include <vector>

extern "C" {
#include <gurobi_c.h>
}

#include "Solver.hh"

namespace LP {

class GurobiSolver : public Solver {
public:
    GurobiSolver(ObjectiveSense sense);
    ~GurobiSolver();

    std::size_t numColumns() const;
    std::size_t numRows() const;
    std::string colName(int col) const;
    double colLb(int col) const;
    double colUb(int col) const;
    ColType colType(int col) const;

    void row(int row, std::vector<int>& indices, std::vector<double>& values, ConstrSense& sense, double& rhs) const;
    ObjectiveSense objectiveSense() const;
    std::vector<double> objective() const;
    double objectiveConstant() const;
    bool cuts() const { return cuts_; }
    bool lazyConstraints() const { return lazyConstraints_; }
    SolverCallback* callback() const { return callback_; }

    void setObjectiveSense(ObjectiveSense s);
    void setObjective(const std::vector<double>& obj, double constant);
    int addColumn(ColType type, double lb, double ub, double obj, const std::string& name);
    int addRow(const std::vector<int>& indices, const std::vector<double>& values, ConstrSense sense, double rhs);
    void callback(SolverCallback& callback, bool cuts, bool lazyConstraints);
    void MIPstart(const std::vector<int>& indices, const std::vector<double>& values);
    void emphasis(Emphasis emph);
    void varSelection(VarSelection s);

    void verbose(bool verbose);
    void solve();

    Status status() const;
    double varValue(int col) const;

private:
    void error(const std::string& msg) const;
    void update() const { GRBupdatemodel(lp_); addedCols_ = addedRows_ = 0; }

    GRBenv* env() const { return GRBgetenv(lp_); }
    GRBmodel* lp_;
    mutable size_t addedCols_, addedRows_;
    SolverCallback* callback_;
    bool cuts_, lazyConstraints_;
};


} // namespace LP

#endif // LP_GUROBI_HH_INCLUDED
