# Supplementary material for: A graph modification approach for finding core–periphery structures in protein interaction networks
Source: Algorithms Mol Biol. 2015 May 2;10:16. doi: 10.1186/s13015-015-0043-7 (PMC4440566; doi:10.1186/s13015-015-0043-7)
Supplement: Additional file 1 — Supplemental material. This file contains the source code of the programs that generate the CPLEX ILPs, our input data (the three process networks), and our output clusters. All files are readable as plain text files. [file 13015_2015_43_MOESM1_ESM.zip › src/LP/Solver.hh]

/* sce -- solve the Split Cluster Editing problem
   Copyright (C) 2013, 2014  Falk Hüffner

   This program is free software; you can redistribute it and/or modify
   it under the terms of the GNU General Public License as published by
   the Free Software Foundation; either version 2 of the License, or
   (at your option) any later version.

   This program is distributed in the hope that it will be useful,
   but WITHOUT ANY WARRANTY; without even the implied warranty of
   MERCHANTABILITY or FITNESS FOR A PARTICULAR PURPOSE.  See the
   GNU General Public License for more details.

   You should have received a copy of the GNU General Public License along
   with this program; if not, write to the Free Software Foundation, Inc.,
   51 Franklin Street, Fifth Floor, Boston, MA 02110-1301 USA.  */

#ifndef SOLVER_HH_INCLUDED
#define SOLVER_HH_INCLUDED

#include <string>
#include <vector>

namespace LP {

enum class ObjectiveSense { MINIMIZE, MAXIMIZE };
enum class ColType { CONT, INT, BIN };
enum class ConstrSense { LE, EQ, GE };
enum class Status {
    OPTIMAL,
    INFEASIBLE,
    INFEASIBLE_OR_UNBOUNDED,
    ABORTED_FEASIBLE,
};

enum class Emphasis {
    BALANCED,
    FIND_FEASIBLE,
    PROVE_OPTIMALITY,
    MOVE_BOUND,
};

enum class VarSelection {
    AUTO,
    PSEUDO_REDUCED_COST,
    MAXIMUM_INFEASIBILITY,
    STRONG_BRANCHING,
};

class CallbackSolver {
public:
    virtual ~CallbackSolver() { }
    virtual bool isIntegral() const = 0;
    virtual double gap() const = 0;
    virtual double value(int col) const = 0;
    virtual void addLazyConstraint(const std::vector<int>& indices, const std::vector<double>& values, ConstrSense sense, double rhs) = 0;
    virtual void addCut           (const std::vector<int>& indices, const std::vector<double>& values, ConstrSense sense, double rhs) = 0;
};

class SolverCallback {
public:
    virtual ~SolverCallback() { }
    virtual void call(CallbackSolver& callbackSolver) = 0;
};

class Solver {
public:
    virtual ~Solver() { }

    virtual std::size_t numColumns() const = 0;
    virtual std::size_t numRows() const = 0;
    virtual std::string colName(int col) const = 0;
    virtual double colLb(int col) const = 0;
    virtual double colUb(int col) const = 0;
    virtual ColType colType(int col) const = 0;

    virtual void row(int row, std::vector<int>& indices, std::vector<double>& values, ConstrSense& sense, double& rhs) const = 0;
    virtual ObjectiveSense objectiveSense() const = 0;
    virtual std::vector<double> objective() const = 0;
    virtual double objectiveConstant() const = 0;

    virtual void setObjectiveSense(ObjectiveSense s) = 0;
    virtual void setObjective(const std::vector<double>& obj, double constant) = 0;
    virtual int addColumn(ColType type, double lb, double ub, double obj, const std::string& name) = 0;
    virtual int addRow(const std::vector<int>& indices, const std::vector<double>& values, ConstrSense sense, double rhs) = 0;
    virtual void callback(SolverCallback& callback, bool cuts, bool lazyConstraints) = 0;
    virtual void MIPstart(const std::vector<int>& indices, const std::vector<double>& values) = 0;
    virtual void emphasis(Emphasis emph) = 0;
    virtual void varSelection(VarSelection s) = 0;

    virtual void verbose(bool verbose) = 0;
    virtual void solve() = 0;

    virtual Status status() const = 0;
    virtual double varValue(int col) const = 0;
};

inline double intRound(double x) {
    x = std::round(x);
    if (x == 0 && std::signbit(x)) // -0 -> 0
	x = 0;
    return x;
}

} // namespace LP

#endif // LP_HH_INCLUDED
