# Supplementary material for: A graph modification approach for finding core–periphery structures in protein interaction networks
Source: Algorithms Mol Biol. 2015 May 2;10:16. doi: 10.1186/s13015-015-0043-7 (PMC4440566; doi:10.1186/s13015-015-0043-7)
Supplement: Additional file 1 — Supplemental material. This file contains the source code of the programs that generate the CPLEX ILPs, our input data (the three process networks), and our output clusters. All files are readable as plain text files. [file 13015_2015_43_MOESM1_ESM.zip › src/LP/LP.hh]

/* sce -- solve the Split Cluster Editing problem
   Copyright (C) 2013, 2014  Falk Hüffner

   This program is free software; you can redistribute it and/or modify
   it under the terms of the GNU General Public License as published by
   the Free Software Foundation; either version 2 of the License, or
   (at your option) any later version.

   This program is distributed in the hope that it will be useful,
   but WITHOUT ANY WARRANTY; without even the implied warranty of
   MERCHANTABILITY or FITNESS FOR A PARTICULAR PURPOSE.  See the
   GNU General Public License for more details.

   You should have received a copy of the GNU General Public License along
   with this program; if not, write to the Free Software Foundation, Inc.,
   51 Franklin Street, Fifth Floor, Boston, MA 02110-1301 USA.  */

#ifndef LP_HH_INCLUDED
#define LP_HH_INCLUDED

#include <cmath>
#include <iostream>
#include <map>
#include <string>
#include <tuple>
#include <vector>

#include "Solver.hh"

namespace LP {

class Expr;
class Model;
class Constraint;
class CallbackModel;

class Var {
    friend Expr;
    friend Model;
    friend CallbackModel;
public:
    Var() : model_(nullptr) { } // allow uninitialized Var's
    std::string name() const;
    double lb() const;
    double ub() const;
    bool isIntegral() const;
    bool isBool() const;
    double value() const;

    bool operator<(const Var& v) const { return std::tie(model_, column_) < std::tie(v.model_, v.column_); }

private:
    Var(const Model& model, int column) : model_(&model), column_(column) { }
    const Model* model() const { return model_; }
    int column() const { return column_; }

    const Model* model_;
    int column_;
};

class Expr {
    friend Model;
    friend CallbackModel;
public:
    Expr(double x = 0.0) : model_(nullptr), constant_(x) { }
    Expr(const Var& v) : model_(v.model()), coeff_{{v.column(), 1}}, constant_(0) { }

    double constant() const { return constant_; }
    double value() const;

    Expr operator-() const;
    Expr operator+() const { return *this; }
    Expr& operator+=(const Expr& e);
    Expr& operator-=(const Expr& e);
    Expr& operator+=(double c) { constant_ += c; return *this; }
    Expr& operator-=(double c) { constant_ -= c; return *this; }
    Expr& operator*=(double c);

    // iterators
    class Term {
	friend Expr;
    public:
	const Var& var() const { return var_; }
	double coeff() const { return coeff_; }
    private:
	Term(const Model& model, int i, double coeff) : var_(model, i), coeff_(coeff) { }
	Var var_;
	double coeff_;
    };
    class Terms {
    public:
	typedef std::map<int, double>::const_iterator MapIt;
        Terms(const Expr& expr) : expr_(expr) { }
        class Iterator {
        public:
            Iterator(const Model& model, MapIt i) : model_(model), i_(i) { }
            bool operator!=(const Iterator& other) const { return i_ != other.i_; }
            Term operator*() const { return Term(model_, i_->first, i_->second); }
            const Iterator& operator++() { ++i_; return *this; }
        private:
	    const Model& model_;
	    MapIt i_;
        };
        Iterator begin() const { return Iterator(expr_.model(), expr_.coeff().begin()); }
        Iterator end() const { return Iterator(expr_.model(), expr_.coeff().end()); }
    private:
        const Expr& expr_;
    };
    std::size_t numTerms() const { return coeff_.size(); }
    Terms terms() const { return Terms(*this); }

private:
    Expr(const Model& model, const std::vector<double>& coeffs, double constant);
    Expr(const Model& model, const std::vector<int>& indices, const std::vector<double>& values, double constant);
    const Model& model() const { return *model_; }
    const std::map<int, double>& coeff() const { return coeff_; }

    const Model* model_;
    std::map<int, double> coeff_;
    double constant_;
};

class ConstrExpr {
    friend LP::ConstrExpr operator<=(const Expr& e1, const Expr& e2);
    friend LP::ConstrExpr operator>=(const Expr& e1, const Expr& e2);
    friend LP::ConstrExpr operator==(const Expr& e1, const Expr& e2);
    friend LP::ConstrExpr operator<=(const Expr& e1, double e2);
    friend LP::ConstrExpr operator>=(const Expr& e1, double e2);
    friend LP::ConstrExpr operator==(const Expr& e1, double e2);
    friend LP::ConstrExpr operator<=(double e1, const Expr& e2);
    friend LP::ConstrExpr operator>=(double e1, const Expr& e2);
    friend LP::ConstrExpr operator==(double e1, const Expr& e2);
    friend Model;
public:
    const Expr& expr() const { return expr_; }
    ConstrSense sense() const { return sense_; }

private:
    ConstrExpr(const Expr& expr, ConstrSense sense) : expr_(expr), sense_(sense) { }
    Expr expr_;
    ConstrSense sense_;
};

class Constraint {
    friend Model;
public:
    const Model& model() const { return model_; }
    ConstrExpr constrExpr() const;

private:
    Constraint(const Model& model, int row) : model_(model), row_(row) { }
    int row() const { return row_; }
    const Model& model_;
    int row_;
};

enum class SolverType { CPLEX, GUROBI };

class CallbackModel {
public:
    CallbackModel(CallbackSolver& callbackSolver) : callbackSolver_(callbackSolver) { }
    bool isIntegral() const { return callbackSolver_.isIntegral(); }
    double gap() const { return callbackSolver_.gap(); }
    double value(const Var& v) const { return callbackSolver_.value(v.column()); }
    double value(const Expr& e) const;
    void addLazyConstraint(const ConstrExpr& constr);
    void addCut           (const ConstrExpr& constr);

private:
    CallbackSolver& callbackSolver_;
};

class Callback {
public:
    virtual ~Callback() { }
    virtual void call(CallbackModel& callbackModel) = 0;
};

class Model {
    friend Var;
public:
    Model(ObjectiveSense objectiveSense = ObjectiveSense::MINIMIZE, SolverType solverType = SolverType::CPLEX);
    Model(SolverType solverType) : Model(ObjectiveSense::MINIMIZE, solverType) { }
    ~Model();
    std::size_t numVariables() const { return solver().numColumns(); }
    std::size_t numConstraints() const { return solver().numRows(); }
    ConstrExpr constrExpr(const Constraint& constraint) const;
    ObjectiveSense objectiveSense() const { return solver().objectiveSense(); }
    Expr objective() const;

    Var addVar(double lb, double ub, double obj, const std::string& name = "");
    Var addVar(double lb, double ub, const std::string& name = "") { return addVar(lb, ub, 0.0, name); }
    Var addIntVar(double lb, double ub, double obj, const std::string& name = "");
    Var addIntVar(double lb, double ub, const std::string& name = "") { return addIntVar(lb, ub, 0.0, name); }
    Var addBoolVar(double obj, const std::string& name = "");
    Var addBoolVar(const std::string& name = "") { return addBoolVar(0.0, name); }
    Constraint addConstraint(const ConstrExpr& c);
    void minimize(const Expr& obj) { setObjective(obj); solver().setObjectiveSense(ObjectiveSense::MINIMIZE); }
    void maximize(const Expr& obj) { setObjective(obj); solver().setObjectiveSense(ObjectiveSense::MAXIMIZE); }
    void callback(Callback& callback, bool cuts, bool lazyConstraints);
    void MIPstart(const std::map<Var, double>& vars);
    void emphasis(Emphasis emph) { solver().emphasis(emph); }
    void varSelection(VarSelection s) { solver().varSelection(s); }

    void verbose(bool verbose = true) { solver().verbose(verbose); }
    void solve() { solver().solve(); }
    Status status() const { return solver().status(); }

    // iterators
    class Variables {
    public:
        Variables(const Model& model) : model_(model) { }
        class Iterator {
        public:
            Iterator(const Model& model, int i) : model_(model), i_(i) { }
            bool operator!=(const Iterator& other) const { return i_ != other.i_; }
            Var operator*() const { return Var(model_, i_); }
            const Iterator& operator++() { ++i_; return *this; }
        private:
	    const Model& model_;
            int i_;
        };
        Iterator begin() const { return Iterator(model_, 0); }
        Iterator end() const { return Iterator(model_, model_.numVariables()); }
    private:
        const Model& model_;
    };
    Variables variables() const { return Variables(*this); }

    class Constraints {
    public:
        Constraints(const Model& model) : model_(model) { }
        class Iterator {
        public:
            Iterator(const Model& model, int i) : model_(model), i_(i) { }
            bool operator!=(const Iterator& other) const { return i_ != other.i_; }
            Constraint operator*() const { return Constraint(model_, i_); }
            const Iterator& operator++() { ++i_; return *this; }
        private:
	    const Model& model_;
            int i_;
        };
        Iterator begin() const { return Iterator(model_, 0); }
        Iterator end() const { return Iterator(model_, model_.numConstraints()); }
    private:
        const Model& model_;
    };
    Constraints constraints() const { return Constraints(*this); }

private:
    Solver& solver() { return *solver_; }
    const Solver& solver() const { return *solver_; }

    std::string varName(const Var& v) const { return solver().colName(v.column()); }
    double varLb(const Var& v) const { return solver().colLb(v.column()); }
    double varUb(const Var& v) const { return solver().colUb(v.column()); }
    bool varIsIntegral(const Var& v) const { return solver().colType(v.column()) != ColType::CONT; }
    bool varIsBool(const Var& v) const { return solver().colType(v.column()) == ColType::BIN; }
    bool varValue(const Var& v) const { return solver().varValue(v.column()); }

    void setObjective(const Expr& obj);

    Solver* solver_;
};

inline LP::Expr operator+(const LP::Var& v) { return LP::Expr(v); }
inline LP::Expr operator-(const LP::Var& v) { return -LP::Expr(v); }

inline LP::Expr operator+(const LP::Expr& e1, const LP::Expr& e2) { LP::Expr e = e1; e += e2; return e; }
inline LP::Expr operator-(const LP::Expr& e1, const LP::Expr& e2) { LP::Expr e = e1; e -= e2; return e; }

inline LP::Expr operator+(const LP::Expr& e, double c) { LP::Expr r = e; r += c; return r; }
inline LP::Expr operator-(const LP::Expr& e, double c) { LP::Expr r = e; r -= c; return r; }

inline LP::Expr operator+(double c, const LP::Expr& e) { return e + c; }
inline LP::Expr operator-(double c, const LP::Expr& e) { return c + -e; }

inline LP::Expr operator*(double c, const LP::Expr& e) { LP::Expr r = e; r *= c; return r; }
inline LP::Expr operator*(const LP::Expr& e, double c) { return c * e; }

inline LP::ConstrExpr operator<=(const Expr& e1, const Expr& e2) { return LP::ConstrExpr(e1 - e2, LP::ConstrSense::LE); }
inline LP::ConstrExpr operator>=(const Expr& e1, const Expr& e2) { return LP::ConstrExpr(e1 - e2, LP::ConstrSense::GE); }
inline LP::ConstrExpr operator==(const Expr& e1, const Expr& e2) { return LP::ConstrExpr(e1 - e2, LP::ConstrSense::EQ); }

inline LP::ConstrExpr operator<=(const Expr& e1, double e2) { return LP::ConstrExpr(e1 - e2, LP::ConstrSense::LE); }
inline LP::ConstrExpr operator>=(const Expr& e1, double e2) { return LP::ConstrExpr(e1 - e2, LP::ConstrSense::GE); }
inline LP::ConstrExpr operator==(const Expr& e1, double e2) { return LP::ConstrExpr(e1 - e2, LP::ConstrSense::EQ); }

inline LP::ConstrExpr operator<=(double e1, const Expr& e2) { return LP::ConstrExpr(e1 - e2, LP::ConstrSense::LE); }
inline LP::ConstrExpr operator>=(double e1, const Expr& e2) { return LP::ConstrExpr(e1 - e2, LP::ConstrSense::GE); }
inline LP::ConstrExpr operator==(double e1, const Expr& e2) { return LP::ConstrExpr(e1 - e2, LP::ConstrSense::EQ); }

std::ostream& operator<<(std::ostream& out, const Expr& e);
std::ostream& operator<<(std::ostream& out, const ConstrExpr& e);
inline std::ostream& operator<<(std::ostream& out, const Constraint& constraint) { return out << constraint.constrExpr(); }
std::ostream& operator<<(std::ostream& out, const Model& model);

} // namespace LP

#endif // LP_HH_INCLUDED
