# Supplementary material for: A graph modification approach for finding core–periphery structures in protein interaction networks
Source: Algorithms Mol Biol. 2015 May 2;10:16. doi: 10.1186/s13015-015-0043-7 (PMC4440566; doi:10.1186/s13015-015-0043-7)
Supplement: Additional file 1 — Supplemental material. This file contains the source code of the programs that generate the CPLEX ILPs, our input data (the three process networks), and our output clusters. All files are readable as plain text files. [file 13015_2015_43_MOESM1_ESM.zip › src/LP/CplexSolver.cc]

/* sce -- solve the Split Cluster Editing problem
   Copyright (C) 2013, 2014  Falk Hüffner

   This program is free software; you can redistribute it and/or modify
   it under the terms of the GNU General Public License as published by
   the Free Software Foundation; either version 2 of the License, or
   (at your option) any later version.

   This program is distributed in the hope that it will be useful,
   but WITHOUT ANY WARRANTY; without even the implied warranty of
   MERCHANTABILITY or FITNESS FOR A PARTICULAR PURPOSE.	 See the
   GNU General Public License for more details.

   You should have received a copy of the GNU General Public License along
   with this program; if not, write to the Free Software Foundation, Inc.,
   51 Franklin Street, Fifth Floor, Boston, MA 02110-1301 USA.	*/

#include <fcntl.h>
#include <unistd.h>

#include <cassert>
#include <cmath>
#include <limits>
#include <stdexcept>

#include "CplexSolver.hh"

namespace LP {

static void cplexError(CPXCENVptr env, int status, const std::string& msg) {
    char buffer[CPXMESSAGEBUFSIZE];
    CPXgeterrorstring(env, status, buffer);
    throw std::runtime_error(msg + std::string(": ") + std::string(buffer));
}

void CplexSolver::error(int status, const std::string& msg) const {
    cplexError(env_, status, msg);
}

#define CHECKSTATUS(fun, args) do {					\
	int CHECKSTATUS_status = fun args;				\
	if (CHECKSTATUS_status)						\
	    error(CHECKSTATUS_status, std::string(__func__) + ": " #fun); \
    } while (0)

CplexSolver::CplexSolver(ObjectiveSense sense) : verbose_(false) {
    // suppress annoying "license manager" output
    int backup, redirection;
    fflush(stderr);
    backup = dup(2);
    redirection = open("/dev/null", O_WRONLY);
    dup2(redirection, 2);
    close(redirection);
    int status;
    env_ = CPXopenCPLEX(&status);
    fflush(stderr);
    dup2(backup, 2);
    close(backup);
    if (!env_)
	error(status, "CplexSolver::CplexSolver");

    lp_ = CPXcreateprob(env_, &status, "model");
    if (!lp_)
	error(status, "CplexSolver::CplexSolver");

    if (sense == ObjectiveSense::MAXIMIZE)
	CHECKSTATUS(CPXchgobjsen, (env_, lp_, CPX_MAX));

    CHECKSTATUS(CPXsetintparam, (env_, CPX_PARAM_SCRIND, CPX_OFF));
}

CplexSolver::~CplexSolver() {
    CHECKSTATUS(CPXcloseCPLEX, (&env_));
}

std::size_t CplexSolver::numColumns() const {
    return CPXgetnumcols(env_, lp_);
}

std::size_t CplexSolver::numRows() const {
    return CPXgetnumrows(env_, lp_);
}

std::string CplexSolver::colName(int col) const {
    char* name[1];
    char namestore[4096];
    int surplus;
    int status = CPXgetcolname(env_, lp_, name, namestore, sizeof namestore, &surplus, col, col);
    if (status == CPXERR_NEGATIVE_SURPLUS) {
        size_t sizeof_namestore2 = sizeof namestore + (-surplus);
        char* namestore2 = new char[sizeof_namestore2];
        status = CPXgetcolname(env_, lp_, name, namestore2, sizeof_namestore2, &surplus, col, col);
        delete[] namestore2;
    }
    if (status)
        error(status, "CplexModel::varName");
    return name[0];
}

double CplexSolver::colLb(int col) const {
    double lb;
    CHECKSTATUS(CPXgetlb, (env_, lp_, &lb, col, col));
    return lb;
}

double CplexSolver::colUb(int col) const {
    double lb;
    CHECKSTATUS(CPXgetub, (env_, lp_, &lb, col, col));
    return lb;
}

ColType CplexSolver::colType(int col) const {
    char xctype;
    int status = CPXgetctype(env_, lp_, &xctype, col, col);
    if (status == CPXERR_NOT_MIP)
        return ColType::CONT;
    if (status)
        error(status, std::string(__func__) + ": CPXgetctype");
    switch (xctype) {
    case 'C': return ColType::CONT; break;
    case 'I': return ColType::INT;  break;
    case 'B': return ColType::BIN;  break;
    default: throw std::runtime_error(std::string(__func__) + ": unknown column type"); break;
    }
}

void CplexSolver::row(int row, std::vector<int>& indices, std::vector<double>& values, ConstrSense& sense, double& rhs) const {
    int nzcnt;
    int rmatbeg[1];
    int surplus;
    int status = CPXgetrows(env_, lp_, &nzcnt, rmatbeg, nullptr, nullptr, 0, &surplus, row, row);
    if (status && status != CPXERR_NEGATIVE_SURPLUS)
	throw std::runtime_error(std::string(__func__) + ": CPXgetrows");
    size_t n = -surplus;
    indices.resize(n);
    values.resize(n);
    CHECKSTATUS(CPXgetrows, (env_, lp_, &nzcnt, rmatbeg, &indices[0], &values[0], n, &surplus, row, row));
    assert(surplus == 0);
    assert(rmatbeg[0] == 0);

    CHECKSTATUS(CPXgetrhs, (env_, lp_, &rhs, row, row));

    char cplexSense;
    CHECKSTATUS(CPXgetsense, (env_, lp_, &cplexSense, row, row));
    switch (cplexSense) {
    case 'L': sense = ConstrSense::LE; break;
    case 'E': sense = ConstrSense::EQ; break;
    case 'G': sense = ConstrSense::GE; break;
    default: throw std::runtime_error(std::string(__func__) + ": unknown constraint type"); break;
    }
}

ObjectiveSense CplexSolver::objectiveSense() const {
    switch (CPXgetobjsen(env_, lp_)) {
    case CPX_MIN: return ObjectiveSense::MINIMIZE; break;
    case CPX_MAX: return ObjectiveSense::MAXIMIZE; break;
    }
    throw std::runtime_error(std::string(__func__) + ": unknown objective sense");
}

std::vector<double> CplexSolver::objective() const {
    std::size_t n = numColumns();
    std::vector<double> objective(n);
    CHECKSTATUS(CPXgetobj, (env_, lp_, &objective[0], 0, n - 1));
    return objective;
}

double CplexSolver::objectiveConstant() const {
    return objectiveConstant_;
}

void CplexSolver::setObjectiveSense(ObjectiveSense s) {
    CHECKSTATUS(CPXchgobjsen, (env_, lp_, s == ObjectiveSense::MINIMIZE ? CPX_MIN : CPX_MAX));
}

void CplexSolver::setObjective(const std::vector<double>& obj, double constant) {
    std::vector<int> indices(obj.size());
    for (std::size_t i = 0; i < obj.size(); ++i)
	indices[i] = i;
    CHECKSTATUS(CPXchgobj, (env_, lp_, indices.size(), &indices[0], &obj[0]));
    objectiveConstant_ = constant;
}

int CplexSolver::addColumn(ColType type, double lb, double ub, double obj, const std::string& name) {
    char cplexType;
    switch (type) {
    case ColType::CONT: cplexType = 'C';
    case ColType::INT:  cplexType = 'I';
    case ColType::BIN:  cplexType = 'B';
    }
    int v =  CPXgetnumcols(env_, lp_);
    char* names[1] = {const_cast<char*>(name.c_str())};
    CHECKSTATUS(CPXnewcols, (env_, lp_, 1, &obj, &lb, &ub, &cplexType, names));
    return v;
}

static char cplexConstrSense(ConstrSense sense) {
    switch (sense) {
    case ConstrSense::LE: return 'L';
    case ConstrSense::EQ: return 'E';
    case ConstrSense::GE: return 'G';
    }
    abort();
}

int CplexSolver::addRow(const std::vector<int>& indices, const std::vector<double>& values, ConstrSense sense, double rhs) {
    assert(indices.size() == values.size());
    int row = CPXgetnumrows(env_, lp_);
    char cplexSense = cplexConstrSense(sense);
    int rmatbeg[1] = {0};
    CHECKSTATUS(CPXaddrows, (env_, lp_, 0, 1, indices.size(), &rhs, &cplexSense, rmatbeg,
			     &indices[0], &values[0], nullptr, nullptr));
    return row;
}

class CplexCallbackSolver : public CallbackSolver {
public:
    CplexCallbackSolver(CPXCENVptr env, void* cbdata, int wherefrom) :
        env_(env), cbdata_(cbdata), wherefrom_(wherefrom) {
	CPXLPptr lp;
	CHECKSTATUS(CPXgetcallbackinfo, (env, cbdata, wherefrom, CPX_CALLBACK_INFO_USER_PROBLEM, &lp));
	std::size_t n = CPXgetnumcols(env, lp);
	if (n == 0)
	    return;
	x_.resize(n);
	CHECKSTATUS(CPXgetcallbacknodex, (env, cbdata, wherefrom, &x_[0], 0, n - 1));
	if (!isIntegral())
	    return;
	// CPLEX sometimes returns slightly nonintegral values even for
	// integer variables. To avoid messy logic later, we properly
	// round them here.
	std::vector<char> colType(n);
	int status = CPXgetctype(env, lp, &colType[0], 0, n - 1);
	if (status == CPXERR_NOT_MIP)
	    return;
	if (status)
	    error(status, std::string(__func__) + ": CPXgetctype");
	for (std::size_t i = 0; i < n; ++i) {
	    switch (colType[i]) {
	    case 'C': break;
	    case 'I': case 'B': x_[i] = intRound(x_[i]); break;
	    default: throw std::runtime_error(std::string(__func__) + ": unknown column type"); break;
	    }
	}
    }
    bool isIntegral() const {
	switch (wherefrom_) {
	case CPX_CALLBACK_MIP_CUT_LOOP:
	case CPX_CALLBACK_MIP_CUT_LAST:
	    return false; break;
	case CPX_CALLBACK_MIP_CUT_FEAS:
	    return true; break;
	default:
	    throw std::runtime_error(std::string(__func__) + ": unknown wherefrom"); break;
	}
    }
    double gap() const {
	double gap;
	CHECKSTATUS(CPXgetcallbackinfo, (env_, cbdata_, wherefrom_, CPX_CALLBACK_INFO_MIP_REL_GAP, &gap));
	return gap >= CPX_INFBOUND ? std::numeric_limits<double>::infinity() : gap;
    }
    double value(int col) const { return x_[col]; }
    void addLazyConstraint(const std::vector<int>& indices, const std::vector<double>& values,
			   ConstrSense sense, double rhs) {
	// TODO: try other parameters instead of CPX_USECUT_FORCE
	CHECKSTATUS(CPXcutcallbackadd, (env_, cbdata_, wherefrom_, indices.size(), rhs, cplexConstrSense(sense),
					&indices[0], &values[0], CPX_USECUT_FORCE));
    }
    void addCut(const std::vector<int>& indices, const std::vector<double>& values,
		ConstrSense sense, double rhs) {
	// TODO: try other parameters instead of CPX_USECUT_FORCE
	CHECKSTATUS(CPXcutcallbackadd, (env_, cbdata_, wherefrom_, indices.size(), rhs, cplexConstrSense(sense),
					&indices[0], &values[0], CPX_USECUT_PURGE));
    }

private:
    void error(int status, const std::string& msg) const { cplexError(env_, status, msg); }
    CPXCENVptr env_;
    void* cbdata_;
    int wherefrom_;
    std::vector<double> x_;
};

static int cplexCallback(CPXCENVptr env, void* cbdata, int wherefrom, void* cbhandle, int* useraction_p) {
    SolverCallback& callback = *reinterpret_cast<SolverCallback*>(cbhandle);
    CplexCallbackSolver callbackSolver(env, cbdata, wherefrom);
    callback.call(callbackSolver);
    *useraction_p = CPX_CALLBACK_DEFAULT;
    return 0;
}

void CplexSolver::callback(SolverCallback& callback, bool cuts, bool lazyConstraints) {
    // the callback wants to use variable indices of the original and not the presolved ILP
    CHECKSTATUS(CPXsetintparam, (env_, CPX_PARAM_MIPCBREDLP, CPX_OFF));
    // manual says to turn this off, too
    CHECKSTATUS(CPXsetintparam, (env_, CPX_PARAM_PRELINEAR, CPX_OFF));
    if (cuts)
	CHECKSTATUS(CPXsetusercutcallbackfunc, (env_, cplexCallback, &callback));
    if (lazyConstraints)
        CHECKSTATUS(CPXsetlazyconstraintcallbackfunc, (env_, cplexCallback, &callback));
    // by default, CPLEX resorts to one thread in the presence of control callbacks
    // there seems to be no way to get CPLEX to determine a reasonable number of CPUs by itself
    CHECKSTATUS(CPXsetintparam, (env_, CPX_PARAM_THREADS, sysconf(_SC_NPROCESSORS_ONLN)));
}

void CplexSolver::MIPstart(const std::vector<int>& indices, const std::vector<double>& values) {
    int ms_beg[1] = {0};
    CHECKSTATUS(CPXaddmipstarts, (env_, lp_, 1, indices.size(), ms_beg, &indices[0], &values[0], NULL, NULL));
}

void CplexSolver::emphasis(Emphasis emph) {
    int e;
    switch (emph) {
    case Emphasis::BALANCED:         e = CPX_MIPEMPHASIS_BALANCED;    break;
    case Emphasis::FIND_FEASIBLE:    e = CPX_MIPEMPHASIS_FEASIBILITY; break;
    case Emphasis::PROVE_OPTIMALITY: e = CPX_MIPEMPHASIS_OPTIMALITY;  break;
    case Emphasis::MOVE_BOUND:       e = CPX_MIPEMPHASIS_BESTBOUND;   break;
    default: abort();
    }
    CHECKSTATUS(CPXsetintparam, (env_, CPX_PARAM_MIPEMPHASIS, e));
}

void CplexSolver::varSelection(VarSelection s) {
    int p;
    switch (s) {
    case VarSelection::AUTO:                  p = CPX_VARSEL_DEFAULT;       break;
    case VarSelection::PSEUDO_REDUCED_COST:   p = CPX_VARSEL_PSEUDOREDUCED; break;
    case VarSelection::MAXIMUM_INFEASIBILITY: p = CPX_VARSEL_MAXINFEAS;     break;
    case VarSelection::STRONG_BRANCHING:      p = CPX_VARSEL_STRONG;        break;
    default: abort();
    }
    CHECKSTATUS(CPXsetintparam, (env_, CPX_PARAM_VARSEL, p));
}

void CplexSolver::verbose(bool verbose) {
    if (verbose == verbose_)
	return;
    verbose_ = verbose;
    CPXCHANNELptr cpxresults, cpxwarning, cpxerror, cpxlog;
    CHECKSTATUS(CPXgetchannels, (env_, &cpxresults, &cpxwarning, &cpxerror, &cpxlog));
    if (verbose) {
	CHECKSTATUS(CPXaddfpdest, (env_, cpxresults, stderr));
	CHECKSTATUS(CPXaddfpdest, (env_, cpxwarning, stderr));
	CHECKSTATUS(CPXaddfpdest, (env_, cpxerror, stderr));
	CHECKSTATUS(CPXaddfpdest, (env_, cpxlog, stderr));
    } else {
	CHECKSTATUS(CPXdelfpdest, (env_, cpxresults, stderr));
	CHECKSTATUS(CPXdelfpdest, (env_, cpxwarning, stderr));
	CHECKSTATUS(CPXdelfpdest, (env_, cpxerror, stderr));
	CHECKSTATUS(CPXdelfpdest, (env_, cpxlog, stderr));
    }
}

void CplexSolver::solve() {
    if (CPXgetnumint(env_, lp_) || CPXgetnumbin(env_, lp_))
        CHECKSTATUS(CPXmipopt, (env_, lp_));
    else
        CHECKSTATUS(CPXlpopt, (env_, lp_));
}

Status CplexSolver::status() const {
    int status = CPXgetstat(env_, lp_);
    switch (status) {
    case CPX_STAT_OPTIMAL:
    case CPXMIP_OPTIMAL:
    case CPXMIP_OPTIMAL_TOL:
	return Status::OPTIMAL; break;
    case CPXMIP_INFEASIBLE:
	return Status::INFEASIBLE; break;
    case CPXMIP_INForUNBD:
	return Status::INFEASIBLE_OR_UNBOUNDED; break;
    case CPXMIP_ABORT_FEAS:
	return Status::ABORTED_FEASIBLE; break;
    default:
	throw std::runtime_error(std::string(__func__) + ": unknown status " + std::to_string(status));
	break;
    }
}

double CplexSolver::varValue(int col) const {
    double x;
    CHECKSTATUS(CPXgetx, (env_, lp_, &x, col, col));
    // CPLEX sometimes returns slightly nonintegral values even for
    // integer variables. To avoid messy logic later, we properly
    // round them here.
    if (colType(col) != ColType::CONT)
	x = intRound(x);
    return x;
}

} // namespace LP
