# Supplementary material for: A graph modification approach for finding core–periphery structures in protein interaction networks
Source: Algorithms Mol Biol. 2015 May 2;10:16. doi: 10.1186/s13015-015-0043-7 (PMC4440566; doi:10.1186/s13015-015-0043-7)
Supplement: Additional file 1 — Supplemental material. This file contains the source code of the programs that generate the CPLEX ILPs, our input data (the three process networks), and our output clusters. All files are readable as plain text files. [file 13015_2015_43_MOESM1_ESM.zip › src/LP/GurobiSolver.cc]

/* sce -- solve the Split Cluster Editing problem
   Copyright (C) 2013, 2014  Falk Hüffner

   This program is free software; you can redistribute it and/or modify
   it under the terms of the GNU General Public License as published by
   the Free Software Foundation; either version 2 of the License, or
   (at your option) any later version.

   This program is distributed in the hope that it will be useful,
   but WITHOUT ANY WARRANTY; without even the implied warranty of
   MERCHANTABILITY or FITNESS FOR A PARTICULAR PURPOSE.	 See the
   GNU General Public License for more details.

   You should have received a copy of the GNU General Public License along
   with this program; if not, write to the Free Software Foundation, Inc.,
   51 Franklin Street, Fifth Floor, Boston, MA 02110-1301 USA.	*/

#include <cassert>
#include <cmath>
#include <stdexcept>

#include "GurobiSolver.hh"

namespace LP {

void GurobiSolver::error(const std::string& msg) const {
    throw std::runtime_error(msg + ": " + GRBgeterrormsg(env()) + "!!!");
}

#define CHECKSTATUS(fun, args) do {			\
	if (fun args)					\
	    error(std::string(__func__) + ": " #fun);	\
    } while (0)

GurobiSolver::GurobiSolver(ObjectiveSense sense) : addedCols_(0), addedRows_(0) {
    static GRBenv* env_;
    if (!env_)
	if (GRBloadenv(&env_, nullptr))
	    error("GurobiModel::GurobiModel: GRBloadenv");
    CHECKSTATUS(GRBnewmodel, (env_, &lp_, nullptr, 0, nullptr, nullptr, nullptr, nullptr, nullptr));
    if (sense == ObjectiveSense::MAXIMIZE)
	CHECKSTATUS(GRBsetintattr, (lp_, "ModelSense", -1));
    CHECKSTATUS(GRBsetintparam, (env(), "LogToConsole", false));
    CHECKSTATUS(GRBsetintparam, (env(), "OutputFlag", false));
}

GurobiSolver::~GurobiSolver() {
    CHECKSTATUS(GRBfreemodel, (lp_));
}

std::size_t GurobiSolver::numColumns() const {
    int numColumns;
    CHECKSTATUS(GRBgetintattr, (lp_, "NumVars", &numColumns));
    return numColumns + addedCols_;
}

std::size_t GurobiSolver::numRows() const {
    int numRows;
    CHECKSTATUS(GRBgetintattr, (lp_, "NumConstrs", &numRows));
    return numRows + addedRows_;
}

std::string GurobiSolver::colName(int col) const {
    if (addedCols_)
	update();
    char* name;
    CHECKSTATUS(GRBgetstrattrelement, (lp_, "VarName", col, &name));
    return name;
}

double GurobiSolver::colLb(int col) const {
    if (addedCols_)
	update();
    double lb;
    CHECKSTATUS(GRBgetdblattrelement, (lp_, "LB", col, &lb));
    return lb;
}

double GurobiSolver::colUb(int col) const {
    if (addedCols_)
	update();
    double ub;
    CHECKSTATUS(GRBgetdblattrelement, (lp_, "UB", col, &ub));
    return ub;
}

ColType GurobiSolver::colType(int col) const {
    if (addedCols_)
	update();
    char c;
    CHECKSTATUS(GRBgetcharattrelement, (lp_, "VType", col, &c));
    switch (c) {
    case GRB_CONTINUOUS: return ColType::CONT; break;
    case GRB_INTEGER:	 return ColType::INT;  break;
    case GRB_BINARY:	 return ColType::BIN;  break;
    default: throw std::runtime_error(std::string(__func__) + ": unknown variable type"); break;
    }
}

void GurobiSolver::row(int row, std::vector<int>& indices, std::vector<double>& values, ConstrSense& sense, double& rhs) const {
    if (addedRows_)
	update();
    int nzcnt;
    CHECKSTATUS(GRBgetconstrs, (lp_, &nzcnt, nullptr, nullptr, nullptr, row, 1));
    int rmatbeg[1];
    indices.resize(nzcnt);
    values.resize(nzcnt);
    CHECKSTATUS(GRBgetconstrs, (lp_, &nzcnt, rmatbeg, &indices[0], &values[0], row, 1));
    assert(rmatbeg[0] == 0);

    CHECKSTATUS(GRBgetdblattrelement, (lp_, "RHS", row, &rhs));

    char gurobiSense;
    CHECKSTATUS(GRBgetcharattrelement, (lp_, "Sense", row, &gurobiSense));
    switch (gurobiSense) {
    case '<': sense = ConstrSense::LE; break;
    case '=': sense = ConstrSense::EQ; break;
    case '>': sense = ConstrSense::GE; break;
    default: throw std::runtime_error(std::string(__func__) + ": unknown constraint sense"); break;
    }
}

ObjectiveSense GurobiSolver::objectiveSense() const {
    update();
    int sense;
    CHECKSTATUS(GRBgetintattr, (lp_, "ModelSense", &sense));
    switch (sense) {
    case +1: return ObjectiveSense::MINIMIZE; break;
    case -1: return ObjectiveSense::MAXIMIZE; break;
    default: throw std::runtime_error(std::string(__func__) + ": unknown objective sense"); break;
    }
}

std::vector<double> GurobiSolver::objective() const {
    update();
    std::vector<double> objective(numColumns());
    CHECKSTATUS(GRBgetdblattrarray, (lp_, "Obj", 0, objective.size(), &objective[0]));
    return objective;
}

double GurobiSolver::objectiveConstant() const {
    double objectiveConstant;
    CHECKSTATUS(GRBgetdblattr, (lp_, "ObjCon", &objectiveConstant));
    return objectiveConstant;
}

void GurobiSolver::setObjectiveSense(ObjectiveSense s) {
    CHECKSTATUS(GRBsetintattr, (lp_, "ModelSense", s == ObjectiveSense::MINIMIZE ? +1 : -1));
}

void GurobiSolver::setObjective(const std::vector<double>& obj, double constant) {
    if (addedCols_)
        update();
    CHECKSTATUS(GRBsetdblattrarray, (lp_, "Obj", 0, obj.size(), const_cast<double*>(&obj[0])));
    CHECKSTATUS(GRBsetdblattr, (lp_, "ObjCon", constant));
}

int GurobiSolver::addColumn(ColType type, double lb, double ub, double obj, const std::string& name) {
    char gurobiType;
    switch (type) {
    case ColType::CONT: gurobiType = GRB_CONTINUOUS; break;
    case ColType::INT:  gurobiType = GRB_INTEGER;    break;
    case ColType::BIN:  gurobiType = GRB_BINARY;     break;
    default: abort();
    }
    CHECKSTATUS(GRBaddvar, (lp_, 0, nullptr, nullptr, obj, lb, ub, gurobiType, const_cast<char*>(name.c_str())));
    ++addedCols_;
    return numColumns() - 1;
}

static char gurobiSense(ConstrSense sense) {
    switch (sense) {
    case ConstrSense::LE: return GRB_LESS_EQUAL;
    case ConstrSense::EQ: return GRB_EQUAL;
    case ConstrSense::GE: return GRB_GREATER_EQUAL;
    default: abort();
    }
}

int GurobiSolver::addRow(const std::vector<int>& indices, const std::vector<double>& values, ConstrSense sense, double rhs) {
    assert(indices.size() == values.size());
    if (addedCols_)
        update();
    CHECKSTATUS(GRBaddconstr, (lp_, indices.size(),
			       const_cast<int*>(&indices[0]),
			       const_cast<double*>(&values[0]),
			       gurobiSense(sense), rhs, nullptr));
    ++addedRows_;
    return numRows() - 1;
}

class GurobiCallbackSolver : public CallbackSolver {
public:
    GurobiCallbackSolver(GRBmodel* lp, void* cbdata, int where, bool isIntegral) :
        lp_(lp), cbdata_(cbdata), where_(where), isIntegral_(isIntegral) {
	int numColumns;
	CHECKSTATUS(GRBgetintattr, (lp_, "NumVars", &numColumns));
	x_.resize(numColumns);
        CHECKSTATUS(GRBcbget, (cbdata, where, isIntegral ? GRB_CB_MIPSOL_SOL : GRB_CB_MIPNODE_REL, &x_[0]));
	if (isIntegral) {
	    std::vector<char> colTypes(x_.size());
	    CHECKSTATUS(GRBgetcharattrarray, (lp_, "VType", 0, colTypes.size(), &colTypes[0]));
	    for (std::size_t i = 0; i < x_.size(); i++)
		if (colTypes[i] != GRB_CONTINUOUS)
		    x_[i] = intRound(x_[i]);
	}
    }
    bool isIntegral() const { return isIntegral_; }
    double gap() const {
        double best, bound;
        CHECKSTATUS(GRBcbget, (cbdata_, where_,
			       where_ == GRB_CB_MIPSOL ? GRB_CB_MIPSOL_OBJBST : GRB_CB_MIP_OBJBST, &best));
        CHECKSTATUS(GRBcbget, (cbdata_, where_,
			       where_ == GRB_CB_MIPSOL ? GRB_CB_MIPSOL_OBJBND : GRB_CB_MIP_OBJBND, &bound));
        double gap = fabs(bound - best) / best;
        return gap;
    }
    double value(int col) const { return x_[col]; }
    void addLazyConstraint(const std::vector<int>& indices, const std::vector<double>& values,
			   ConstrSense sense, double rhs) {
	assert(isIntegral_);
	assert(indices.size() == values.size());
	CHECKSTATUS(GRBcblazy, (cbdata_, indices.size(), &indices[0], &values[0], gurobiSense(sense), rhs));
    }
    void addCut(const std::vector<int>& indices, const std::vector<double>& values,
		ConstrSense sense, double rhs) {
	CHECKSTATUS(GRBcbcut, (cbdata_, indices.size(), &indices[0], &values[0], gurobiSense(sense), rhs));
    }

private:
    void error(const std::string& msg) const {
	fprintf(stderr, "|||%s|||\n", GRBgeterrormsg(GRBgetenv(lp_)));
	throw std::runtime_error(msg + ": " + GRBgeterrormsg(GRBgetenv(lp_)) + "!!!");
    }
    GRBmodel* lp_;
    void* cbdata_;
    int where_;
    bool isIntegral_;
    std::vector<double> x_;
};

static int gurobiCallback(GRBmodel* lp, void* cbdata, int where, void* usrdata) {
    GurobiSolver& solver = *reinterpret_cast<GurobiSolver*>(usrdata);
    if (where == GRB_CB_MIPNODE && solver.cuts()) {
	int status;
	if (GRBcbget(cbdata, where, GRB_CB_MIPNODE_STATUS, &status))
            throw std::runtime_error(std::string(__func__) + ": GRBcbget(GRB_CB_MIPNODE_STATUS)");
        if (status == GRB_LOADED || status == GRB_INFEASIBLE || status == GRB_CUTOFF)
            return 0;
        if (status != GRB_OPTIMAL)
	    throw std::runtime_error(std::string(__func__) + ": unknown status");
	GurobiCallbackSolver callbackSolver(lp, cbdata, where, false);
	solver.callback()->call(callbackSolver);
        //data.getCallback()->call(ilp, x, false);
    } else if (where == GRB_CB_MIPSOL && solver.lazyConstraints()) {
	GurobiCallbackSolver callbackSolver(lp, cbdata, where, true);
	solver.callback()->call(callbackSolver);
    }
    return 0;
}

void GurobiSolver::callback(SolverCallback& callback, bool cuts, bool lazyConstraints) {
    // When adding your own cuts, you must set parameter PreCrush to
    // value 1. This setting shuts off a few presolve reductions that
    // sometimes prevent cuts on the original model from being applied
    // to the presolved model.
    CHECKSTATUS(GRBsetintparam, (env(), "PreCrush", 1));
    if (lazyConstraints)
        CHECKSTATUS(GRBsetintparam, (env(), "LazyConstraints", 1));
    CHECKSTATUS(GRBsetcallbackfunc, (lp_, gurobiCallback, this));
    callback_ = &callback;
    cuts_ = cuts;
    lazyConstraints_ = lazyConstraints;
}

void GurobiSolver::MIPstart(const std::vector<int>& indices, const std::vector<double>& values) {
    CHECKSTATUS(GRBsetdblattrlist, (lp_, "Start", indices.size(), const_cast<int*>(&indices[0]), const_cast<double*>(&values[0])));
}

void GurobiSolver::emphasis(Emphasis emph) {
    int e;
    switch (emph) {
    case Emphasis::BALANCED:         e = GRB_MIPFOCUS_BALANCED;    break;
    case Emphasis::FIND_FEASIBLE:    e = GRB_MIPFOCUS_FEASIBILITY; break;
    case Emphasis::PROVE_OPTIMALITY: e = GRB_MIPFOCUS_OPTIMALITY;  break;
    case Emphasis::MOVE_BOUND:       e = GRB_MIPFOCUS_BESTBOUND;   break;
    default: abort();
    }
    CHECKSTATUS(GRBsetintparam, (env(), GRB_INT_PAR_MIPFOCUS, e));
}

void GurobiSolver::varSelection(VarSelection s) {
    int p;
    switch (s) {
    case VarSelection::AUTO:                  p = GRB_VARBRANCH_AUTO;           break;
    case VarSelection::PSEUDO_REDUCED_COST:   p = GRB_VARBRANCH_PSEUDO_REDUCED; break;
    case VarSelection::MAXIMUM_INFEASIBILITY: p = GRB_VARBRANCH_MAX_INFEAS;     break;
    case VarSelection::STRONG_BRANCHING:      p = GRB_VARBRANCH_STRONG;         break;
    default: abort();
    }
    CHECKSTATUS(GRBsetintparam, (env(), GRB_INT_PAR_VARBRANCH, p));
}

void GurobiSolver::verbose(bool verbose) {
    if (verbose)
	CHECKSTATUS(GRBsetstrparam, (env(), "LogFile", "/dev/stderr"));
    CHECKSTATUS(GRBsetintparam, (env(), "OutputFlag", verbose));
}

void GurobiSolver::solve() {
    CHECKSTATUS(GRBoptimize, (lp_));
}

Status GurobiSolver::status() const {
    int status;
    CHECKSTATUS(GRBgetintattr, (lp_, "Status", &status));
    switch (status) {
    case GRB_OPTIMAL:     return Status::OPTIMAL;                 break;
    case GRB_INFEASIBLE:  return Status::INFEASIBLE;		  break;
    case GRB_INF_OR_UNBD: return Status::INFEASIBLE_OR_UNBOUNDED; break;
    case GRB_INTERRUPTED: return Status::ABORTED_FEASIBLE;        break;
    default:
	throw std::runtime_error(std::string(__func__) + ": unknown status " + std::to_string(status));
	break;
    }
}

double GurobiSolver::varValue(int col) const {
    double x;
    CHECKSTATUS(GRBgetdblattrelement, (lp_, "X", col, &x));
    // Gurobi sometimes returns slightly nonintegral values even for
    // integer variables. To avoid messy logic later, we properly
    // round them here.
    if (colType(col) != ColType::CONT)
	x = intRound(x);
    return x;
}

} // namespace LP
