# Supplementary material for: A graph modification approach for finding core–periphery structures in protein interaction networks
Source: Algorithms Mol Biol. 2015 May 2;10:16. doi: 10.1186/s13015-015-0043-7 (PMC4440566; doi:10.1186/s13015-015-0043-7)
Supplement: Additional file 1 — Supplemental material. This file contains the source code of the programs that generate the CPLEX ILPs, our input data (the three process networks), and our output clusters. All files are readable as plain text files. [file 13015_2015_43_MOESM1_ESM.zip › src/LP/LP.cc]

/* sce -- solve the Split Cluster Editing problem
   Copyright (C) 2013, 2014  Falk Hüffner

   This program is free software; you can redistribute it and/or modify
   it under the terms of the GNU General Public License as published by
   the Free Software Foundation; either version 2 of the License, or
   (at your option) any later version.

   This program is distributed in the hope that it will be useful,
   but WITHOUT ANY WARRANTY; without even the implied warranty of
   MERCHANTABILITY or FITNESS FOR A PARTICULAR PURPOSE.	 See the
   GNU General Public License for more details.

   You should have received a copy of the GNU General Public License along
   with this program; if not, write to the Free Software Foundation, Inc.,
   51 Franklin Street, Fifth Floor, Boston, MA 02110-1301 USA.	*/

#include <cassert>
#include <cmath>
#include <stdexcept>

#include "LP.hh"
#include "CplexSolver.hh"
#include "GurobiSolver.hh"

namespace LP {

std::string Var::name() const { return model()->varName(*this); }
double Var::lb() const { return model()->varLb(*this); }
double Var::ub() const { return model()->varUb(*this); }
bool Var::isIntegral() const { return model()->varIsIntegral(*this); }
bool Var::isBool() const { return model()->varIsBool(*this); }
double Var::value() const { return model()->varValue(*this); }

double Expr::value() const {
    double sum = constant();
    for (auto term : terms())
	sum += term.coeff() * term.var().value();
    return sum;
}

Expr Expr::operator-() const {
    Expr e = *this;
    for (auto& p : e.coeff_)
	p.second = -p.second;
    e.constant_ = -e.constant_;
    return e;
}

Expr& Expr::operator+=(const Expr& e) {
    if (model_ && e.model_ && model_ != e.model_)
	throw std::logic_error("cannot add expressions from different models");
    if (!model_)
	model_ = e.model_;
    for (auto& p : e.coeff_) {
	auto q = coeff_.find(p.first);
	if (q == coeff_.end()) {
	    coeff_[p.first] = p.second;
	} else {
	    double c = q->second + p.second;
	    if (c == 0.0)
		coeff_.erase(q);
	    else
		q->second = c;
	}
    }
    constant_ += e.constant_;
    return *this;
}

Expr& Expr::operator-=(const Expr& e) {
    if (model_ && e.model_ && model_ != e.model_)
	throw std::logic_error("cannot add expressions from different models");
    if (!model_)
	model_ = e.model_;
    for (auto& p : e.coeff_) {
	auto q = coeff_.find(p.first);
	if (q == coeff_.end()) {
	    coeff_[p.first] = -p.second;
	} else {
	    double c = q->second - p.second;
	    if (c == 0.0)
		coeff_.erase(q);
	    else
		q->second = c;
	}
    }
    constant_ -= e.constant_;
    return *this;
}

Expr& Expr::operator*=(double c) {
    if (c == 0) {
	coeff_ = {};
    } else {
	for (auto& p : coeff_)
	    p.second *= c;
    }
    constant_ *= c;
    return *this;
}

Expr::Expr(const Model& model, const std::vector<double>& coeffs, double constant)
    : model_(&model), constant_(constant) {
    auto pos = coeff_.end();
    for (std::size_t i = 0; i < coeffs.size(); i++)
	if (coeffs[i])
	    pos = coeff_.insert(pos, {i, coeffs[i]});
}

Expr::Expr(const Model& model, const std::vector<int>& indices, const std::vector<double>& values, double constant)
    : model_(&model), constant_(constant) {
    assert(indices.size() == values.size());
    auto pos = coeff_.end();
    for (std::size_t i = 0; i < indices.size(); ++i)
	pos = coeff_.insert(pos, {indices[i], values[i]});
}


ConstrExpr Constraint::constrExpr() const {
    return model().constrExpr(*this);
}

double CallbackModel::value(const Expr& e) const {
    double sum = e.constant();
    for (auto term : e.terms())
	sum += term.coeff() * callbackSolver_.value(term.var().column());
    return sum;
}

void CallbackModel::addLazyConstraint(const ConstrExpr& constr) {
    std::vector<int> indices;
    std::vector<double> values;
    for (auto term : constr.expr().coeff()) {
	indices.push_back(term.first);
	values.push_back(term.second);
    }
    double rhs = -constr.expr().constant();
    callbackSolver_.addLazyConstraint(indices, values, constr.sense(), rhs);
}

void CallbackModel::addCut(const ConstrExpr& constr) {
    std::vector<int> indices;
    std::vector<double> values;
    for (auto term : constr.expr().coeff()) {
	indices.push_back(term.first);
	values.push_back(term.second);
    }
    double rhs = -constr.expr().constant();
    callbackSolver_.addCut(indices, values, constr.sense(), rhs);
}

Model::Model(ObjectiveSense objectiveSense, SolverType solverType) {
    switch (solverType) {
    case SolverType::CPLEX:  solver_ = new CplexSolver(objectiveSense);  break;
    case SolverType::GUROBI: solver_ = new GurobiSolver(objectiveSense); break;
    default: throw std::runtime_error("unsupported solver");             break;
    }
}

Model::~Model() {
    delete solver_;
}

ConstrExpr Model::constrExpr(const Constraint& constraint) const {
    std::vector<int> indices;
    std::vector<double> values;
    double rhs;
    ConstrSense sense;
    solver().row(constraint.row(), indices, values, sense, rhs);
    return ConstrExpr(Expr(*this, indices, values, rhs), sense);
}

Expr Model::objective() const {
    std::vector<double> values = solver().objective();
    double constant = solver().objectiveConstant();
    return Expr(*this, values, constant);
}

Var Model::addVar(double lb, double ub, double obj, const std::string& name) {
    return Var(*this, solver().addColumn(ColType::CONT, lb, ub, obj, name));
}
Var Model::addIntVar(double lb, double ub, double obj, const std::string& name) {
    return Var(*this, solver().addColumn(ColType::INT, lb, ub, obj, name));
}
Var Model::addBoolVar(double obj, const std::string& name) {
    return Var(*this, solver().addColumn(ColType::BIN, 0, 1, obj, name));
}

Constraint Model::addConstraint(const ConstrExpr& constr) {
    std::vector<int> indices;
    std::vector<double> values;
    for (auto term : constr.expr().coeff()) {
	indices.push_back(term.first);
	values.push_back(term.second);
    }
    double rhs = -constr.expr().constant();
    return Constraint(*this, solver().addRow(indices, values, constr.sense(), rhs));
}

void Model::callback(Callback& callback, bool cuts, bool lazyConstraints) {
    class MySolverCallback : public SolverCallback {
    public:
	MySolverCallback(Callback& callback) : callback_(callback) { }
	void call(CallbackSolver& callbackSolver) {
	    CallbackModel callbackModel(callbackSolver);
	    callback_.call(callbackModel);
	}
    private:
	Callback& callback_;
    };
    // FIXME memory leak
    MySolverCallback* solverCallback = new MySolverCallback(callback);
    solver().callback(*solverCallback, cuts, lazyConstraints);
}

void Model::MIPstart(const std::map<Var, double>& vars) {
    std::vector<int> indices;
    std::vector<double> values;
    for (auto p : vars) {
	indices.push_back(p.first.column());
	values.push_back(p.second);
    }
    solver().MIPstart(indices, values);
}

void Model::setObjective(const Expr& obj) {
    std::vector<double> values(solver().numColumns(), 0.0);
    for (auto term : obj.coeff())
        values[term.first] = term.second;
    solver().setObjective(values, obj.constant());
}

std::ostream& operator<<(std::ostream& out, const LP::Expr& expr) {
    bool start = true;
    for (auto term : expr.terms()) {
	double c = term.coeff();
	assert(c != 0);
	if (start) {
	    if (c < 0)
		out << "- ";
	} else {
	    out << (c < 0 ? " - " : " + ");
	}
	if (c != 1 && c != -1)
	    out << std::fabs(c) << ' ';
	out << term.var().name();
	start = false;
    }
    if (expr.constant() != 0) {
	if (start) {
	    if (expr.constant() < 0)
		out << "- ";
	} else {
	    out << (expr.constant() < 0 ? " - " : " + ");
	}
	out << std::abs(expr.constant());
    }

    return out;
}

std::ostream& operator<<(std::ostream& out, const LP::ConstrExpr& constr) {
    Expr e = constr.expr();
    double c = e.constant();
    e -= c;
    out << e;
    switch (constr.sense()) {
    case ConstrSense::LE: out << " <= "; break;
    case ConstrSense::EQ: out << " = ";  break;
    case ConstrSense::GE: out << " >= "; break;
    }
    return out << -c;
}

std::ostream& operator<<(std::ostream& out, const LP::Model& model) {
    out << (model.objectiveSense() == ObjectiveSense::MINIMIZE ? "minimize\n" : "maximize\n")
	<< model.objective()
	<< "\nsubject to\n";
    for (Constraint constraint : model.constraints())
	out << constraint << '\n';
    out << "bounds\n";
    for (Var v : model.variables()) {
	out << v.lb() << " <= " << v.name() << " <= " << v.ub() << '\n';
    }
    out << "binaries\n";
    for (Var v : model.variables()) {
	if (v.isBool())
	    out << v.name() << '\n';
    }
    out << "generals\n";
    for (Var v : model.variables()) {
	if (v.isIntegral() && !v.isBool())
	    out << v.name() << '\n';
    }
    return out << "end" << std::endl;
}

} // namespace LP
