# Supplementary material for: A graph modification approach for finding core–periphery structures in protein interaction networks
Source: Algorithms Mol Biol. 2015 May 2;10:16. doi: 10.1186/s13015-015-0043-7 (PMC4440566; doi:10.1186/s13015-015-0043-7)
Supplement: Additional file 1 — Supplemental material. This file contains the source code of the programs that generate the CPLEX ILPs, our input data (the three process networks), and our output clusters. All files are readable as plain text files. [file 13015_2015_43_MOESM1_ESM.zip › src/Graph.hh]

/* sce -- solve the Split Cluster Editing problem
   Copyright (C) 2013, 2014  Falk Hüffner

   This program is free software; you can redistribute it and/or modify
   it under the terms of the GNU General Public License as published by
   the Free Software Foundation; either version 2 of the License, or
   (at your option) any later version.

   This program is distributed in the hope that it will be useful,
   but WITHOUT ANY WARRANTY; without even the implied warranty of
   MERCHANTABILITY or FITNESS FOR A PARTICULAR PURPOSE.	 See the
   GNU General Public License for more details.

   You should have received a copy of the GNU General Public License along
   with this program; if not, write to the Free Software Foundation, Inc.,
   51 Franklin Street, Fifth Floor, Boston, MA 02110-1301 USA.	*/

#ifndef GRAPH_HH_INCLUDED
#define GRAPH_HH_INCLUDED

#include <cassert>
#include <iostream>
#include <map>
#include <set>
#include <vector>

typedef unsigned Vertex;
static const Vertex NO_VERTEX = -1;

struct Edge {
    Edge() { }
    Edge(Vertex nu, Vertex nv) {
	if (nu < nv) {
	    u = nu;
	    v = nv;
	} else {
	    u = nv;
	    v = nu;
	}
    }
    bool operator==(const Edge& other) const { return u == other.u && v == other.v; }
    bool operator<(const Edge& other) const { if (u != other.u) return u < other.u; else return v < other.v; }

    Vertex u, v;
};


class Graph {
public:
    typedef std::set<Vertex> Neighbors;
    typedef std::map<Vertex, Neighbors> NeighborMap;

    // Constructors
    Graph(std::size_t n = 0);
    static std::pair<Graph, std::map<Vertex, std::string>> read(std::istream& in);
    Graph subgraph(const std::set<Vertex> vs) const;

    // Query
    std::size_t numVertices() const { return neighbors().size(); }
    bool hasVertex(Vertex u) const { return neighbors_.find(u) != neighbors_.end(); }
    const NeighborMap& neighbors() const { return neighbors_; }
    const Neighbors& neighbors(Vertex u) const;
    size_t deg(Vertex u) const { return neighbors(u).size(); }
    std::size_t numEdges() const;
    bool hasEdge(Vertex u, Vertex v) const;
    bool hasEdge(Edge e) const { return hasEdge(e.u, e.v); };

    // Modification
    Vertex addVertex();
    void addVertex(Vertex u);
    void deleteVertex(Vertex u);
    void addEdge(Vertex u, Vertex v);
    void deleteEdge(Vertex u, Vertex v);
    void toggleEdge(Vertex u, Vertex v);
    void addEdge(Edge e) { addEdge(e.u, e.v); }
    void deleteEdge(Edge e) { deleteEdge(e.u, e.v); }
    void toggleEdge(Edge e) { toggleEdge(e.u, e.v); }

    // iterators
    class Vertices {
    public:
	Vertices(const Graph& g) : g_(g) { }
	class Iterator {
	public:
	    Iterator(const NeighborMap::const_iterator& it) : it_(it) { }
	    bool operator!=(const Iterator& other) const { return it_ != other.it_; }
	    Vertex operator*() const { return it_->first; }
	    const Iterator& operator++() { ++it_; return *this; }
	private:
	    NeighborMap::const_iterator it_;
	};
	Iterator begin() const { return Iterator(g_.neighbors().begin()); }
	Iterator end() const { return Iterator(g_.neighbors().end()); }
    private:
	const Graph& g_;
    };
    Vertices vertices() const { return Vertices(*this); }

    class VertexPairs {
    public:
	VertexPairs(const Graph& g) : g_(g) { }
	class Iterator {
	public:
	    Iterator(NeighborMap::const_iterator begin, NeighborMap::const_iterator end)
		: it1_(begin), it2_(begin), end_(end) {
		if (it1_ != end_)
		    if (++it2_ == end)
			++it1_;
	    }
	    // HACK: only for comparison against end()
	    bool operator!=(const Iterator& other) const { return it1_ != other.it1_; }
	    Edge operator*() const { return {it1_->first, it2_->first}; }
	    const Iterator& operator++() {
		while (++it2_ == end_) {
		    ++it1_;
		    it2_ = it1_;
		    if (it2_ == end_)
			break;
		}
		return *this;
	    }
	private:
	    NeighborMap::const_iterator it1_, it2_, end_;
	};
	Iterator begin() const { return Iterator(g_.neighbors().begin(), g_.neighbors().end()); }
	Iterator end() const { return Iterator(g_.neighbors().end(), g_.neighbors().end()); }
    private:
	const Graph& g_;
    };
    VertexPairs vertexPairs() const { return VertexPairs(*this); }

    class Edges {
    public:
	Edges(const Graph& g) : g_(g) { }
	class Iterator {
	public:
	    Iterator(const NeighborMap::const_iterator& it,
		     const NeighborMap::const_iterator& it_end)
		: it_(it), it_end_(it_end) {
		while (it_ != it_end_) {
		    nit_ = it_->second.upper_bound(it_->first);
		    if (nit_ != it_->second.end())
			break;
		    ++it_;
		}
	    }
	    // HACK: only for comparison against end()
	    bool operator!=(const Iterator& /*other*/) const {
		return it_ != it_end_;
	    }
	    Edge operator*() const { return {it_->first, *nit_}; }
	    const Iterator& operator++() {
		++nit_;
		while (nit_ == it_->second.end()) {
		    ++it_;
		    if (it_ == it_end_)
			break;
		    nit_ = it_->second.upper_bound(it_->first);
		}
		return *this;
	    }
	private:
	    NeighborMap::const_iterator it_, it_end_;
	    Neighbors::const_iterator nit_;
	};

	Iterator begin() const { return Iterator(g_.neighbors().begin(), g_.neighbors().end()); }
	Iterator end() const { return Iterator(g_.neighbors().end(),  g_.neighbors().end()); }

    private:
	const Graph& g_;
    };
    Edges edges() const { return Edges(*this); }

    // algorithms
    bool isClique() const;
    std::vector<Graph> connectedComponents() const;
    std::vector<Vertex> shortestPath(Vertex s, Vertex t) const;

private:
    NeighborMap neighbors_;
};

inline size_t hash_combine(size_t h1, size_t h2) {
    return h1 ^ (h2 + 0x9e3779b9 + (h1 << 6) + (h2 >> 2));
}

namespace std {
    template <> struct hash<Edge> {
	size_t operator()(const Edge& e) const {
	    size_t h_u = hash<Vertex>()(e.u), h_v = hash<Vertex>()(e.v);
	    return hash_combine(h_u, h_v);
	}
    };
}

std::ostream& operator<<(std::ostream& out, const Graph& g);

#endif // GRAPH_HH_INCLUDED
