# Supplementary material for: A graph modification approach for finding core–periphery structures in protein interaction networks
Source: Algorithms Mol Biol. 2015 May 2;10:16. doi: 10.1186/s13015-015-0043-7 (PMC4440566; doi:10.1186/s13015-015-0043-7)
Supplement: Additional file 1 — Supplemental material. This file contains the source code of the programs that generate the CPLEX ILPs, our input data (the three process networks), and our output clusters. All files are readable as plain text files. [file 13015_2015_43_MOESM1_ESM.zip › src/Makefile]

# sce -- solve the Split Cluster Editing problem
# Copyright (C) 2013, 2014  Falk Hüffner
#
# This program is free software; you can redistribute it and/or modify
# it under the terms of the GNU General Public License as published by
# the Free Software Foundation; either version 2 of the License, or
# (at your option) any later version.
#
# This program is distributed in the hope that it will be useful,
# but WITHOUT ANY WARRANTY; without even the implied warranty of
# MERCHANTABILITY or FITNESS FOR A PARTICULAR PURPOSE.  See the
# GNU General Public License for more details.
#
# You should have received a copy of the GNU General Public License along
# with this program; if not, write to the Free Software Foundation, Inc.,
# 51 Franklin Street, Fifth Floor, Boston, MA 02110-1301 USA.

# configuration

CPLEXVERSION=1260
CPLEXARCH=x86-64_linux
CPLEXDIR=$(HOME)/opt/cplex$(CPLEXVERSION)

#GUROBIVERSION=560
#GUROBILIBVERSION=56
GUROBIVERSION=600
GUROBILIBVERSION=60
GUROBIARCH=linux64
GUROBIDIR=$(HOME)/opt/gurobi$(GUROBIVERSION)/$(GUROBIARCH)

# end configuration

EXECS	  = sce generator clusterEditing

CXX	  = g++
CXXFLAGS  = -std=c++11 -g -O3 -W -Wall -Werror # -D_GLIBCXX_DEBUG

INCLUDES  = -I$(CPLEXDIR)/cplex/include
INCLUDES += -I$(GUROBIDIR)/include


LIBS	  = -lrt

LIBS	 += -L$(CPLEXDIR)/cplex/bin/$(CPLEXARCH) \
	    -lcplex$(CPLEXVERSION)		 \
	    -ldl

LIBS     += -L$(GUROBIDIR)/lib		\
            -lgurobi$(GUROBILIBVERSION)

all: $(EXECS)

sce: main.o Util.o Graph.o FixedGraph.o ForbiddenSubgraph.o Splittance.o Rowgen.o Heuristic.o LP/LP.o LP/CplexSolver.o LP/GurobiSolver.o
	$(CXX) $(CXXFLAGS) $(LIBS) $^ -o $@

generator: generator.o Util.o Graph.o
	$(CXX) $(CXXFLAGS) $(LIBS) $^ -o $@

clusterEditing: clusterEditing.o Util.o Graph.o FixedGraph.o LP/LP.o LP/CplexSolver.o LP/GurobiSolver.o
	$(CXX) $(CXXFLAGS) $(LIBS) $^ -o $@

%.o: %.cc
	@mkdir -p .deps/LP
	$(CXX) $(CXXFLAGS) $(INCLUDES) -c -MD -o $@ $<
	@cp $*.d .deps/$*.P;					    \
		sed -e 's/#.*//' -e 's/^[^:]*: *//' -e 's/ *\\$$//' \
		-e '/^$$/ d' -e 's/$$/ :/' < $*.d >> .deps/$*.P;    \
		rm -f $*.d

clean:
	rm -f *.o LP/*.o $(EXECS) core gmon.out

-include $(wildcard .deps/*.P)
