# Supplementary material for: A graph modification approach for finding core–periphery structures in protein interaction networks
Source: Algorithms Mol Biol. 2015 May 2;10:16. doi: 10.1186/s13015-015-0043-7 (PMC4440566; doi:10.1186/s13015-015-0043-7)
Supplement: Additional file 1 — Supplemental material. This file contains the source code of the programs that generate the CPLEX ILPs, our input data (the three process networks), and our output clusters. All files are readable as plain text files. [file 13015_2015_43_MOESM1_ESM.zip › src/main.cc]

/* sce -- solve the Split Cluster Editing problem
   Copyright (C) 2013, 2014  Falk Hüffner

   This program is free software; you can redistribute it and/or modify
   it under the terms of the GNU General Public License as published by
   the Free Software Foundation; either version 2 of the License, or
   (at your option) any later version.

   This program is distributed in the hope that it will be useful,
   but WITHOUT ANY WARRANTY; without even the implied warranty of
   MERCHANTABILITY or FITNESS FOR A PARTICULAR PURPOSE.  See the
   GNU General Public License for more details.

   You should have received a copy of the GNU General Public License along
   with this program; if not, write to the Free Software Foundation, Inc.,
   51 Franklin Street, Fifth Floor, Boston, MA 02110-1301 USA.  */

#include <unistd.h>

#include <iostream>
#include <map>
#include <stdexcept>
#include <tuple>

#include "ForbiddenSubgraph.hh"
#include "Graph.hh"
#include "Heuristic.hh"
#include "LP/LP.hh"
#include "Rowgen.hh"
#include "Splittance.hh"
#include "Util.hh"

using namespace Util::SetOps;

void verifySolution(const Graph& g, const std::vector<Edge>& edits, const std::set<Vertex>& core,
		    bool monopolar) {
    Graph g2 = g;
    for (Edge e : edits)
	g2.toggleEdge(e);

    for (Edge e : g2.vertexPairs()) {
	bool c_u = contains(core, e.u);
	bool c_v = contains(core, e.v);
	bool e_uv = g2.hasEdge(e);
	if (!c_u && !c_v && e_uv) {
	    fprintf(stderr, "internal error: connected periphery vertices %u %u\n", e.u, e.v);
	    exit(1);
	}
	if (!monopolar && c_u && c_v && !e_uv) {
	    auto commonNeigh = g2.neighbors(e.u) & g2.neighbors(e.v);
	    if (!commonNeigh.empty()) {
		fprintf(stderr, "internal error: P₃ with two core vertices: %u %u %u\n",
			e.u, e.v, *commonNeigh.begin());
		exit(1);
	    }
	}
    }
    if (monopolar) {
	for (Vertex u : g.vertices())
	    g2.deleteVertex(u);
	for (auto gc : g2.connectedComponents()) {
	    if (!gc.isClique()) {
		fprintf(stderr, "internal error: connected component is not clique\n");
		exit(1);
	    }
	}
    } else {
	for (auto gc : g2.connectedComponents()) {
	    if (!isSplitGraph(gc)) {
		fprintf(stderr, "internal error: connected component is not split graph\n");
		exit(1);
	    }
	}
    }
}

void usage(const char* progname) {
    fprintf(stderr, "Usage:\n %s OPTIONS\n\n"
	    "Options:\n"
	    " -d [FILE]  print result as .dot to FILE (or standard output if not given)\n"
	    " -e [FILE]  print edited vertex pairs to FILE (or standard output if not given)\n"
	    " -f         use forbidden subgraph constraints instead of partition variables\n"
	    " -h         use simulated annealing heuristic\n"
	    " -m         solve Monopolar Editing instead of Split Cluster Editing\n"
	    " -n         no cutting planes\n"
	    " -o [FILE]  print clusters to FILE (or standard output if not given)\n"
	    " -s [FILE]  print statistics to FILE (or standard output if not given)\n"
	    " -v         verbose output\n"
	    , progname);
    exit(EXIT_FAILURE);
}


int main(int argc, char *argv[]) {
    bool dotOutput	= false; std::string dotFile;
    bool editsOutput	= false; std::string editsFile;
    bool fsgConstraints = false;
    bool heuristic      = false;
    bool monopolar      = false;
    bool noCuts		= false;
    bool clustersOutput = false; std::string clustersFile;
    bool statsOutput	= false; std::string statsFile;
    bool verbose        = false;

    int opt;
    while ((opt = getopt(argc, argv, "d::e::fhmno::s::v")) != -1) {
	switch (opt) {
	case 'd':
	    dotOutput = true;
	    if (optarg)
		dotFile = optarg;
	    break;
	case 'e':
	    editsOutput = true;
	    if (optarg)
		editsFile = optarg;
	    break;
	case 'f':
	    fsgConstraints = true;
	    break;
	case 'h':
	    heuristic = true;
	    break;
	case 'm':
	    monopolar = true;
	    break;
	case 'n':
	    noCuts = true;
	    break;
	case 'o':
	    clustersOutput = true;
	    if (optarg)
		clustersFile = optarg;
	    break;
	case 's':
	    statsOutput = true;
	    if (optarg)
		statsFile = optarg;
	    break;
	case 'v':
	    verbose = true;
	    break;
	default:
	    usage(argv[0]);
	}
    }
    if (optind < argc)
	usage(argv[0]);

    if (!clustersOutput && !dotOutput && !editsOutput && !statsOutput)
	clustersOutput = true;

    if (monopolar && fsgConstraints) {
	fprintf(stderr, "cannot use forbidden subgraphs for Monopolar Editing\n");
	exit(1);
    }

    Graph g;
    std::map<Vertex, std::string> vertexNames;
    std::tie(g, vertexNames) = Graph::read(std::cin);
    if (verbose)
	fprintf(stderr, "G: n = %zd m = %zd\n", g.numVertices(), g.numEdges());

    std::set<Vertex> core;
    std::vector<Edge> edits;
    double startcpu = Util::cputime(), startwall = Util::walltime();
    for (Graph gc : g.connectedComponents()) {
	if (verbose)
	    fprintf(stderr, "CC: n = %zd m = %zd\n", gc.numVertices(), gc.numEdges());
	std::set<Vertex> compCore;
	std::vector<Edge> compEdits;
	if (heuristic)
	    std::tie(compEdits, compCore) = Heuristic::solve(gc, monopolar, 100, verbose);
	else
	    std::tie(compEdits, compCore) = Rowgen::solve(gc, monopolar, !fsgConstraints, !noCuts, verbose);
	verifySolution(gc, compEdits, compCore, monopolar);
	core |= compCore;
	for (Edge e: compEdits)
	    edits.push_back(e);
    }
    double stopcpu = Util::cputime(), stopwall = Util::walltime();

    verifySolution(g, edits, core, monopolar);

    Graph g2 = g;
    for (Edge e : edits)
	g2.toggleEdge(e);

    std::size_t numIns = 0, numDel = 0;
    for (Edge e : edits)
	if (g.hasEdge(e))
	    ++numDel;
	else
	    ++numIns;

    std::size_t maxn = 0, maxm = 0;
    for (Graph gc : g.connectedComponents()) {
	if (gc.numVertices() > maxn) {
	    maxn = gc.numVertices();
	    maxm = gc.numEdges();
	}
    }

    if (statsOutput) {
	FILE* out = statsFile == "" ? stdout : fopen(statsFile.c_str(), "w");
	fprintf(out,
		"%6zd %6zd %5zd "
		"%6zd %6zd %5zd "
		"%5zd %5zd %5zd "
		"%9.3f %9.3f\n",
		g.numVertices(), g.numEdges(), edits.size(),
		maxn, maxm, g.connectedComponents().size(),
		numDel, numIns, g2.connectedComponents().size(),
		stopcpu - startcpu, stopwall - startwall);
    }
    using namespace Util::SetOps;
    if (dotOutput) {
	FILE* out = dotFile == "" ? stdout : fopen(dotFile.c_str(), "w");
	fprintf(out, "graph {\n");
	for (Vertex u : g2.vertices())
	    if (contains(core, u))
		fprintf(out, "v%s [color=\"red\"];\n", vertexNames[u].c_str());
	for (Edge e : g2.vertexPairs()) {
	    if (g.hasEdge(e) || g2.hasEdge(e)) {
		const char* label;
		if (!g.hasEdge(e))
		    label = "inserted";
		else if (!g2.hasEdge(e))
		    label = "deleted";
		else
		    label = "unmodified";
		fprintf(out, "v%s -- v%s [label=%s];\n",
			vertexNames[e.u].c_str(), vertexNames[e.v].c_str(), label);
	    }
	}
	fprintf(out, "}\n");
    }
    if (clustersOutput) {
	FILE* out = clustersFile == "" ? stdout : fopen(clustersFile.c_str(), "w");
	for (auto component : g2.connectedComponents()) {
	    for (Vertex u : component.vertices())
		if (contains(core, u))
		    fprintf(out, "%s ", vertexNames[u].c_str());
	    fprintf(out, "|");
	    for (Vertex u : component.vertices())
		if (!contains(core, u))
		    fprintf(out, " %s", vertexNames[u].c_str());
	    fprintf(out, "\n");
	}
    }
    if (editsOutput) {
	FILE* out = editsFile == "" ? stdout : fopen(editsFile.c_str(), "w");
	for (Edge e : edits)
	    fprintf(out, "%s %s %s\n",
		    g.hasEdge(e) ? "del" : "ins",
		    vertexNames[e.u].c_str(), vertexNames[e.v].c_str());
    }
    return 0;
}
