# Supplementary material for: A graph modification approach for finding core–periphery structures in protein interaction networks
Source: Algorithms Mol Biol. 2015 May 2;10:16. doi: 10.1186/s13015-015-0043-7 (PMC4440566; doi:10.1186/s13015-015-0043-7)
Supplement: Additional file 1 — Supplemental material. This file contains the source code of the programs that generate the CPLEX ILPs, our input data (the three process networks), and our output clusters. All files are readable as plain text files. [file 13015_2015_43_MOESM1_ESM.zip › src/Util.cc]

/* sce -- solve the Split Cluster Editing problem
   Copyright (C) 2013, 2014  Falk Hüffner

   This program is free software; you can redistribute it and/or modify
   it under the terms of the GNU General Public License as published by
   the Free Software Foundation; either version 2 of the License, or
   (at your option) any later version.

   This program is distributed in the hope that it will be useful,
   but WITHOUT ANY WARRANTY; without even the implied warranty of
   MERCHANTABILITY or FITNESS FOR A PARTICULAR PURPOSE.  See the
   GNU General Public License for more details.

   You should have received a copy of the GNU General Public License along
   with this program; if not, write to the Free Software Foundation, Inc.,
   51 Franklin Street, Fifth Floor, Boston, MA 02110-1301 USA.  */

#include <limits>
#include <random>

#include "Util.hh"

std::vector<std::string> Util::split(const std::string& str) {
    static const auto WHITESPACE = " \t\n\r";
    std::vector<std::string> tokens;
    std::string::size_type lastPos = str.find_first_not_of(WHITESPACE);
    std::string::size_type pos = str.find_first_of(WHITESPACE, lastPos);
    while (pos != std::string::npos || lastPos != std::string::npos) {
        tokens.push_back(str.substr(lastPos, pos - lastPos));
        lastPos = str.find_first_not_of(WHITESPACE, pos);
        pos = str.find_first_of(WHITESPACE, lastPos);
    }
    return tokens;
}
