# Supplementary material for: A graph modification approach for finding core–periphery structures in protein interaction networks
Source: Algorithms Mol Biol. 2015 May 2;10:16. doi: 10.1186/s13015-015-0043-7 (PMC4440566; doi:10.1186/s13015-015-0043-7)
Supplement: Additional file 1 — Supplemental material. This file contains the source code of the programs that generate the CPLEX ILPs, our input data (the three process networks), and our output clusters. All files are readable as plain text files. [file 13015_2015_43_MOESM1_ESM.zip › src/Cuts.hh]

/* sce -- solve the Split Cluster Editing problem
   Copyright (C) 2013, 2014  Falk Hüffner

   This program is free software; you can redistribute it and/or modify
   it under the terms of the GNU General Public License as published by
   the Free Software Foundation; either version 2 of the License, or
   (at your option) any later version.

   This program is distributed in the hope that it will be useful,
   but WITHOUT ANY WARRANTY; without even the implied warranty of
   MERCHANTABILITY or FITNESS FOR A PARTICULAR PURPOSE.  See the
   GNU General Public License for more details.

   You should have received a copy of the GNU General Public License along
   with this program; if not, write to the Free Software Foundation, Inc.,
   51 Franklin Street, Fifth Floor, Boston, MA 02110-1301 USA.  */

#ifndef CUTS_HH_INCLUDED
#define CUTS_HH_INCLUDED

#include <vector>

#include "Graph.hh"
#include "LP/LP.hh"

namespace Cuts {

constexpr bool normalize = true;

enum Type {
    IS,
    P3,
    P3M,
    P3A,
    P3B,
    C3,
    P4,
    PAW,
    C4,
    C4P,
    P5,
    C5,
    W4,
//    K5,
    NUM
};

struct Cut {
    Type type;
    double violation;
    Vertex u, v, w, x, y;
    bool operator==(const Cut& c) const { return std::tie(type, u, v, w, x, y) == std::tie(c.type, c.u, c.v, c.w, c.x, c.y); }
    bool operator<(const Cut& c) const { return std::tie(type, u, v, w, x, y) < std::tie(c.type, c.u, c.v, c.w, c.x, c.y); }
};

LP::ConstrExpr constrIS(const Cut& cut, const std::vector<std::vector<LP::Expr>>& evar, const std::vector<LP::Expr>& cvar) {
    auto e = [&evar](Vertex u, Vertex v) { return evar[u][v]; };
    auto c = [&cvar](Vertex u) { return cvar[u]; };
    Vertex u = cut.u, v = cut.v;
    return c(u) + c(v) + (1-e(u, v)) >= 1;
}

std::vector<Cut> genIS(std::vector<std::vector<double>> e, std::vector<double> c, double minViolation) {
    std::size_t n = c.size();
    const double rhs = 1;
    const std::size_t range = 3;
    if (normalize)
	minViolation *= range;
    std::vector<Cut> r;
    for (Vertex u  = 0; u < n; ++u) {
	for (Vertex v = u + 1; v < n; ++v) {
	    double lhs = c[u] + c[v] + (1-e[u][v]);
	    double violation = rhs - lhs;
	    if (violation >= minViolation)
		r.push_back({IS, normalize ? violation/range : violation, u, v, NO_VERTEX, NO_VERTEX, NO_VERTEX});
	}
    }
    return r;
}

LP::ConstrExpr constrP3(const Cut& cut, const std::vector<std::vector<LP::Expr>>& evar, const std::vector<LP::Expr>& cvar) {
    auto e = [&evar](Vertex u, Vertex v) { return evar[u][v]; };
    auto c = [&cvar](Vertex u) { return cvar[u]; };
    Vertex u = cut.u, v = cut.v, w = cut.w;
    return (1-e(u, v)) + (1-e(v, w)) + e(u, w) + (1-c(u)) + (1-c(w)) >= 1;
}

std::vector<Cut> genP3(std::vector<std::vector<double>> e, std::vector<double> c, double minViolation) {
    // symmetry: u < w
    std::size_t n = c.size();
    const double rhs = 1;
    const std::size_t range = 5;
    if (normalize)
	minViolation *= range;
    std::vector<Cut> r;
    for (Vertex u  = 0; u < n; ++u) {
	double lhs_u = (1-c[u]);
	if (rhs - lhs_u < minViolation)
	    continue;
	for (Vertex v = 0; v < n; ++v) {
	    if (v == u)
		continue;
	    double lhs_uv = lhs_u + (1-e[u][v]);
	    if (rhs - lhs_uv < minViolation)
		continue;
	    for (Vertex w = u + 1; w < n; ++w) {
		if (w == v)
		    continue;
		double lhs_uvw = lhs_uv + (1-e[v][w]) + e[u][w] + (1-c[w]);
		double violation = rhs - lhs_uvw;
		if (violation >= minViolation)
		    r.push_back({P3, normalize ? violation/range : violation, u, v, w, NO_VERTEX, NO_VERTEX});
	    }
	}
    }
    return r;
}

LP::ConstrExpr constrP3m(const Cut& cut, const std::vector<std::vector<LP::Expr>>& evar, const std::vector<LP::Expr>& cvar) {
    auto e = [&evar](Vertex u, Vertex v) { return evar[u][v]; };
    auto c = [&cvar](Vertex u) { return cvar[u]; };
    Vertex u = cut.u, v = cut.v, w = cut.w;
    return (1-e(u, v)) + (1-e(v, w)) + e(u, w) + (1-c(u)) + (1-c(v)) + (1-c(w)) >= 1;
}

std::vector<Cut> genP3m(std::vector<std::vector<double>> e, std::vector<double> c, double minViolation) {
    // symmetry: u < w
    std::size_t n = c.size();
    const double rhs = 1;
    const std::size_t range = 5;
    if (normalize)
	minViolation *= range;
    std::vector<Cut> r;
    for (Vertex u  = 0; u < n; ++u) {
	double lhs_u = (1-c[u]);
	if (rhs - lhs_u < minViolation)
	    continue;
	for (Vertex v = 0; v < n; ++v) {
	    if (v == u)
		continue;
	    double lhs_uv = lhs_u + (1-e[u][v]) + (1-c[v]);
	    if (rhs - lhs_uv < minViolation)
		continue;
	    for (Vertex w = u + 1; w < n; ++w) {
		if (w == v)
		    continue;
		double lhs_uvw = lhs_uv + (1-e[v][w]) + e[u][w] + (1-c[w]);
		double violation = rhs - lhs_uvw;
		if (violation >= minViolation)
		    r.push_back({P3M, normalize ? violation/range : violation, u, v, w, NO_VERTEX, NO_VERTEX});
	    }
	}
    }
    return r;
}

LP::ConstrExpr constrP3a(const Cut& cut, const std::vector<std::vector<LP::Expr>>& evar, const std::vector<LP::Expr>& cvar) {
    auto e = [&evar](Vertex u, Vertex v) { return evar[u][v]; };
    auto c = [&cvar](Vertex u) { return cvar[u]; };
    Vertex u = cut.u, v = cut.v, w = cut.w;
    return 0.5*(1-e(u, v)) + 0.5*(1-e(u, w)) + c(u) + 0.5*c(v) + 0.5*c(w) >= 1;
}

std::vector<Cut> genP3a(std::vector<std::vector<double>> e, std::vector<double> c, double minViolation) {
    // P3:
    // u--v
    // |
    // w
    // symmetry: v < w
    // 0.5*(1-e[u][v]) + 0.5*(1-e[u][w]) + c[u] + 0.5*c[v] + 0.5*c[w] >= 1;
    std::size_t n = c.size();
    const double rhs = 1;
    const std::size_t range = 3;
    if (normalize)
	minViolation *= range;
    std::vector<Cut> r;
    for (Vertex u  = 0; u < n; ++u) {
	double lhs_u = c[u];
	if (rhs - lhs_u < minViolation)
	    continue;
	for (Vertex v = 0; v < n; ++v) {
	    if (v == u)
		continue;
	    double lhs_uv = lhs_u + 0.5*(1-e[u][v]) + 0.5*c[v];
	    if (rhs - lhs_uv < minViolation)
		continue;
	    for (Vertex w = v + 1; w < n; ++w) {
		if (w == u)
		    continue;
		double lhs_uvw = lhs_uv + 0.5*(1-e[u][w]) + 0.5*c[w];
		double violation = rhs - lhs_uvw;
		if (violation >= minViolation)
		    r.push_back({P3A, normalize ? violation/range : violation, u, v, w, NO_VERTEX, NO_VERTEX});
	    }
	}
    }
    return r;
}

LP::ConstrExpr constrP3b(const Cut& cut, const std::vector<std::vector<LP::Expr>>& evar, const std::vector<LP::Expr>& cvar) {
    auto e = [&evar](Vertex u, Vertex v) { return evar[u][v]; };
    auto c = [&cvar](Vertex u) { return cvar[u]; };
    Vertex u = cut.u, v = cut.v, w = cut.w;
    return (1-e(u, v)) + (1-e(v, w)) + e(u, w) + c(v) >= 1;
}

std::vector<Cut> genP3b(std::vector<std::vector<double>> e, std::vector<double> c, double minViolation) {
    // P3:
    // v--u
    // |
    // w
    // symmetry: u < w
    // (1-e[u][v]) + (1-e[v][w]) + e[u][w] + c[v] >= 1
    std::size_t n = c.size();
    const double rhs = 1;
    const std::size_t range = 4;
    if (normalize)
	minViolation *= range;
    std::vector<Cut> r;
    for (Vertex v = 0; v < n; ++v) {
	double lhs_v = c[v];
	if (rhs - lhs_v < minViolation)
	    continue;
	for (Vertex u = 0; u < n; ++u) {
	    if (u == v)
		continue;
	    double lhs_vu = lhs_v + (1-e[u][v]);
	    if (rhs - lhs_vu < minViolation)
		continue;
            for (Vertex w = u + 1; w < n; ++w) {
		if (w == v)
		    continue;
		double lhs_vuw = lhs_vu + (1-e[v][w]) + e[u][w];
		double violation = rhs - lhs_vuw;
		if (violation >= minViolation)
		    r.push_back({P3B, normalize ? violation/range : violation, u, v, w, NO_VERTEX, NO_VERTEX});
	    }
	}
    }
    return r;
}

LP::ConstrExpr constrC3(const Cut& cut, const std::vector<std::vector<LP::Expr>>& evar, const std::vector<LP::Expr>& cvar) {
    auto e = [&evar](Vertex u, Vertex v) { return evar[u][v]; };
    auto c = [&cvar](Vertex u) { return cvar[u]; };
    Vertex u = cut.u, v = cut.v, w = cut.w;
    return (1-e(u, v)) + (1-e(u, w)) + (1-e(v, w)) + c(u) + c(v) + c(w) >= 2;
}

std::vector<Cut> genC3(std::vector<std::vector<double>> e, std::vector<double> c, double minViolation) {
    // u--v
    // | /
    // w
    // (1-e[u][v]) + (1-e[u][w]) + (1-e[v][w]) + c[u] + c[v] + c[w] >= 2;
    std::size_t n = c.size();
    const double rhs = 2;
    const std::size_t range = 6;
    if (normalize)
	minViolation *= range;
    std::vector<Cut> r;
    for (Vertex u  = 0; u < n; ++u) {
	double lhs_u = c[u];
	if (rhs - lhs_u < minViolation)
	    continue;
	for (Vertex v = u + 1; v < n; ++v) {
	    double lhs_uv = lhs_u + (1-e[u][v]) + c[v];
	    if (rhs - lhs_uv < minViolation)
		continue;
	    for (Vertex w = v + 1; w < n; ++w) {
		double lhs_uvw = lhs_uv + (1-e[u][w]) + (1-e[v][w]) + c[w];
		double violation = rhs - lhs_uvw;
		if (violation >= minViolation)
		    r.push_back({C3, normalize ? violation/range : violation, u, v, w, NO_VERTEX, NO_VERTEX});
	    }
	}
    }
    return r;
}

LP::ConstrExpr constrP4(const Cut& cut, const std::vector<std::vector<LP::Expr>>& evar, const std::vector<LP::Expr>& cvar) {
    auto e = [&evar](Vertex u, Vertex v) { return evar[u][v]; };
    auto c = [&cvar](Vertex u) { return cvar[u]; };
    Vertex u = cut.u, v = cut.v, w = cut.w, x = cut.x;
    return 0.5*(1-e(u, v)) + 0.5*(1-e(v, w)) + 0.5*(1-e(w, x)) + 0.5*c(u) + c(v) + c(w) + 0.5*c(x) >= 1.5;
}

std::vector<Cut> genP4(std::vector<std::vector<double>> e, std::vector<double> c, double minViolation) {
    // P4:
    // v--w
    // |  |
    // u  x
    // 0.5*(1-e[u][v]) + 0.5*(1-e[v][w]) + 0.5*(1-e[w][x]) + 0.5*c[u] + c[v] + c[w] + 0.5*c[x] >= 1.5;
    // symmetry: u < x
    std::size_t n = e.size();
    const double rhs = 1.5;
    const double range = 4.5;
    if (normalize)
	minViolation *= range;
    std::vector<Cut> r;
    for (Vertex u = 0; u < n; ++u) {
	double lhs_u = 0.5*c[u];
        for (Vertex v = 0; v < n; ++v) {
	    if (v == u)
		continue;
	    double lhs_uv = lhs_u + 0.5*(1-e[u][v]) + c[v];
	    if (rhs - lhs_uv < minViolation)
		continue;
            for (Vertex w = 0; w < n; ++w) {
		if (w == u || w == v)
		    continue;
		double lhs_uvw = lhs_uv + 0.5*(1-e[v][w]) + c[w];
		if (rhs - lhs_uvw < minViolation)
		    continue;
                for (Vertex x = u + 1; x < n; ++x) {
                    if (x == v || x == w)
                        continue;
		    double lhs_uvwx = lhs_uvw + 0.5*(1-e[w][x]) + 0.5*c[x];
		    double violation = rhs - lhs_uvwx;
		    if (violation >= minViolation)
			r.push_back({P4, normalize ? violation/range : violation, u, v, w, x, NO_VERTEX});
		}
	    }
	}
    }
    return r;
}

LP::ConstrExpr constrPaw(const Cut& cut, const std::vector<std::vector<LP::Expr>>& evar, const std::vector<LP::Expr>& cvar) {
    auto e = [&evar](Vertex u, Vertex v) { return evar[u][v]; };
    auto c = [&cvar](Vertex u) { return cvar[u]; };
    Vertex u = cut.u, v = cut.v, w = cut.w, x = cut.x;
    return (1-e(u, v)) + 0.5*(1-e(u, w)) + 0.5*(1-e(v, w)) + 0.5*(1-e(w, x)) + c(u) + c(v) + c(w) + 0.5*c(x) >= 2;
}

std::vector<Cut> genPaw(std::vector<std::vector<double>> e, std::vector<double> c, double minViolation) {
    // Paw:
    // u-v
    // |/
    // w--x
    // (1-e[u][v]) + 0.5*(1-e[u][w]) + 0.5*(1-e[v][w]) + 0.5*(1-e[w][x]) + c[u] + c[v] + c[w] + 0.5*c[x] >= 2
    // symmetry: u < v
    std::size_t n = e.size();
    const double rhs = 2;
    const double range = 6;
    if (normalize)
	minViolation *= range;
    std::vector<Cut> r;
    for (Vertex u = 0; u < n; ++u) {
	double lhs_u = + c[u];
	if (rhs - lhs_u < minViolation)
		continue;
        for (Vertex v = u + 1; v < n; ++v) {
	    double lhs_uv = lhs_u + (1-e[u][v]) + c[v];
	    if (rhs - lhs_uv < minViolation)
		continue;
            for (Vertex w = 0; w < n; ++w) {
		if (w == u || w == v)
		    continue;
		double lhs_uvw = lhs_uv + 0.5*(1-e[u][w]) + 0.5*(1-e[v][w]) + c[w];
		if (rhs - lhs_uvw < minViolation)
		    continue;
                for (Vertex x = 0; x < n; ++x) {
                    if (x == u || x == v || x == w)
                        continue;
		    double lhs_uvwx = lhs_uvw + 0.5*(1-e[w][x]) + 0.5*c[x];
		    double violation = rhs - lhs_uvwx;
		    if (violation >= minViolation)
			r.push_back({PAW , normalize ? violation/range : violation, u, v, w, x, NO_VERTEX});
		}
	    }
	}
    }
    return r;
}

LP::ConstrExpr constrC4(const Cut& cut, const std::vector<std::vector<LP::Expr>>& evar, const std::vector<LP::Expr>& /*core*/) {
    auto e = [&evar](Vertex u, Vertex v) { return evar[u][v]; };
    Vertex u = cut.u, v = cut.v, w = cut.w, x = cut.x;
    return (1-e(u, v)) + (1-e(v, w)) + (1-e(w, x)) + (1-e(x, u)) + e(u, w) + e(v, x) >= 1;
}


std::vector<Cut> genC4(std::vector<std::vector<double>> e, std::vector<double> /*c*/, double minViolation) {
    // C4:
    // u--v
    // |  |
    // w--x
    // (1-e_uv) + (1-e_vw) + (1-e_wx) + (1-e_xu) + e_uw + e_vx >= 1
    // symmetry: u is min., v < w
    std::size_t n = e.size();
    const double rhs = 1;
    const std::size_t range = 6;
    if (normalize)
	minViolation *= range;
    std::vector<Cut> r;
    for (Vertex u = 0; u < n; ++u) {
        for (Vertex v = u + 1; v < n; ++v) {
	    double lhs_uv = (1-e[u][v]);
	    if (rhs - lhs_uv < minViolation)
		continue;
            for (Vertex w = u + 1; w < n; ++w) {
		if (w <= v)
		    continue;
		double lhs_uvw = lhs_uv + (1-e[v][w]) + e[u][w];
		if (rhs - lhs_uvw < minViolation)
		    continue;
                for (Vertex x = u + 1; x < n; ++x) {
                    if (x == v || x == w)
                        continue;
		    double lhs_uvwx = lhs_uvw + (1-e[w][x]) + (1-e[x][u]) + e[v][x];
		    double violation = rhs - lhs_uvwx;
		    if (violation >= minViolation)
			r.push_back({C4, normalize ? violation/range : violation, u, v, w, x, NO_VERTEX});
		}
	    }
	}
    }
    return r;
}

LP::ConstrExpr constrC4p(const Cut& cut, const std::vector<std::vector<LP::Expr>>& evar, const std::vector<LP::Expr>& cvar) {
    auto e = [&evar](Vertex u, Vertex v) { return evar[u][v]; };
    auto c = [&cvar](Vertex u) { return cvar[u]; };
    Vertex u = cut.u, v = cut.v, w = cut.w, x = cut.x;
    return 0.5*(1-e(u, v)) + 0.5*(1-e(u, x)) + 0.5*(1-e(v, w)) + 0.5*(1-e(w, x)) + c(u) + c(v) + c(w) + c(x) >= 2;
}


std::vector<Cut> genC4p(std::vector<std::vector<double>> e, std::vector<double> c, double minViolation) {
    // C4:
    // u--v
    // |  |
    // w--x
    // 0.5*(1-e[u][v]) + 0.5*(1-e[u][x]) + 0.5*(1-e[v][w]) + 0.5*(1-e[w][x]) + c[u] + c[v] + c[w] + c[x]
    // symmetry: u is min., v < w
    std::size_t n = e.size();
    const double rhs = 2;
    const std::size_t range = 6;
    if (normalize)
	minViolation *= range;
    std::vector<Cut> r;
    for (Vertex u = 0; u < n; ++u) {
	double lhs_u = c[u];
        for (Vertex v = u + 1; v < n; ++v) {
	    double lhs_uv = lhs_u + 0.5*(1-e[u][v]) + c[v];
	    if (rhs - lhs_uv < minViolation)
		continue;
            for (Vertex w = u + 1; w < n; ++w) {
		if (w <= v)
		    continue;
		double lhs_uvw = lhs_uv + 0.5*(1-e[v][w]) + c[w];
		if (rhs - lhs_uvw < minViolation)
		    continue;
                for (Vertex x = u + 1; x < n; ++x) {
                    if (x == v || x == w)
                        continue;
		    double lhs_uvwx = lhs_uvw + 0.5*(1-e[u][x]) + 0.5*(1-e[w][x]) + c[x];
		    double violation = rhs - lhs_uvwx;
		    if (violation >= minViolation)
			r.push_back({C4P, normalize ? violation/range : violation, u, v, w, x, NO_VERTEX});
		}
	    }
	}
    }
    return r;
}

LP::ConstrExpr constrP5(const Cut& cut, const std::vector<std::vector<LP::Expr>>& evar, const std::vector<LP::Expr>& /*core*/) {
    auto e = [&evar](Vertex u, Vertex v) { return evar[u][v]; };
    Vertex u = cut.u, v = cut.v, w = cut.w, x = cut.x, y = cut.y;
    return (1-e(u, v)) + (1-e(v, w)) + (1-e(w, x)) + (1-e(x, y)) + 0.5*e(u, w) + e(v, x) + 0.5*e(w, y) + 0.5*e(u, x) + 0.5*e(v, y) >= 1;
}

std::vector<Cut> genP5(std::vector<std::vector<double>> e, std::vector<double> /*c*/, double minViolation) {
    // symmetry: u < y
    std::size_t n = e.size();
    const double rhs = 1;
    const std::size_t range = 7;
    if (normalize)
	minViolation *= range;
    std::vector<Cut> r;
    for (Vertex u = 0; u < n; ++u) {
        for (Vertex v = 0; v < n; ++v) {
	    if (v == u)
		continue;
	    double lhs_uv = (1-e[u][v]);
	    if (rhs - lhs_uv < minViolation)
		continue;
            for (Vertex w = 0; w < n; ++w) {
		if (w == u || w == v)
		    continue;
		double lhs_uvw = lhs_uv + (1-e[v][w]) + 0.5*e[u][w];
		if (rhs - lhs_uvw < minViolation)
		    continue;
                for (Vertex x = 0; x < n; ++x) {
                    if (x == u || x == v || x == w)
                        continue;
		    double lhs_uvwx = lhs_uvw + (1-e[w][x]) + 0.5*e[x][u] + e[v][x];
		    if (rhs - lhs_uvwx < minViolation)
			continue;
		    for (Vertex y = u + 1; y < n; ++y) {
			if (y == v || y == w || y == x)
			    continue;
			double lhs_uvwxy = lhs_uvwx + (1-e[x][y]) + 0.5*e[w][y] + 0.5*e[v][y];
			double violation = rhs - lhs_uvwxy;
			if (violation >= minViolation)
			    r.push_back({P5, normalize ? violation/range : violation, u, v, w, x, y});
		    }
		}
	    }
	}
    }
    return r;
}

LP::ConstrExpr constrC5(const Cut& cut, const std::vector<std::vector<LP::Expr>>& evar, const std::vector<LP::Expr>& /*core*/) {
    auto e = [&evar](Vertex u, Vertex v) { return evar[u][v]; };
    Vertex u = cut.u, v = cut.v, w = cut.w, x = cut.x, y = cut.y;
    return (1-e(u, v)) + (1-e(v, w)) + (1-e(w, x)) + (1-e(x, y)) + (1-e(u, y)) + e(u, w) + e(v, x) + e(w, y) + e(u, x) + e(v, y) >= 2;
}

std::vector<Cut> genC5(std::vector<std::vector<double>> e, std::vector<double> /*c*/, double minViolation) {
    // C5:
    //   u---v
    //  /     \     .
    // y       w
    //   \   /
    //     x
    // (1-e[u][v]) + (1-e[v][w]) + (1-e[w][x]) + (1-e[x][y]) + (1-e[u][y]) + e[u][w] + e[v][x] + e[w][y] + e[u][x] + e[v][y] >= 2;
    // symmetry: u is minimum, v < y
    std::size_t n = e.size();
    const double rhs = 2;
    const std::size_t range = 10;
    if (normalize)
	minViolation *= range;
    std::vector<Cut> r;
    for (Vertex u = 0; u < n; ++u) {
        for (Vertex v = u + 1; v < n; ++v) {
	    double lhs_uv = (1-e[u][v]);
	    if (rhs - lhs_uv < minViolation)
		continue;
	    for (Vertex y = v + 1; y < n; ++y) {
		double lhs_uvy = lhs_uv + (1-e[u][y]) + e[v][y];
		if (rhs - lhs_uvy < minViolation)
		    continue;
		for (Vertex w = u + 1; w < n; ++w) {
		    if (w == v || w == y)
			continue;
		    double lhs_uvyw = lhs_uvy + e[u][w] + (1-e[v][w]) + e[w][y];
		    if (rhs - lhs_uvy < minViolation)
			continue;
		    for (Vertex x = u + 1; x < n; ++x) {
			if (x == v || x == y || x == w)
			    continue;
			double lhs_uvywx = lhs_uvyw +  e[u][x] + e[v][x] + (1-e[x][y]) + (1-e[w][x]);
			double violation = rhs - lhs_uvywx;
			if (violation >= minViolation)
			    r.push_back({C5, normalize ? violation/range : violation, u, v, w, x, y});
		    }
		}
	    }
	}
    }
    return r;
}

LP::ConstrExpr constrW4(const Cut& cut, const std::vector<std::vector<LP::Expr>>& evar, const std::vector<LP::Expr>& /*cvar*/) {
    auto e = [&evar](Vertex u, Vertex v) { return evar[u][v]; };
    Vertex u = cut.u, v = cut.v, w = cut.w, x = cut.x, y = cut.y;
    return (1-e(u, v)) + (1-e(u, w)) + (1-e(u, x)) + (1-e(u, y)) + (1-e(v, w)) + e(v, x) + (1-e(v, y)) + (1-e(w, x)) + e(w, y) + (1-e(x, y)) >= 1;
}


std::vector<Cut> genW4(std::vector<std::vector<double>> e, std::vector<double> /*c*/, double minViolation) {
    // W4:
    //   v
    //  /|\     .
    // y-u-w
    //  \|/
    //   x
    // (1-e[u][v]) + (1-e[u][w]) + (1-e[u][x]) + (1-e[u][y]) + (1-e[v][w]) + e[v][x] + (1-e[v][y]) + (1-e[w][x]) + e[w][y] + (1-e[x][y]) >= 1
    // symmetry: v < w, x, y; w < y
    std::size_t n = e.size();
    const double rhs = 1;
    const double range = 8 + 1./3.;
    if (normalize)
	minViolation *= range;
    std::vector<Cut> r;
    for (Vertex u = 0; u < n; ++u) {
        for (Vertex v = 0; v < n; ++v) {
	    if (v == u)
		continue;
	    double lhs_uv = (1-e[u][v]);
	    if (rhs - lhs_uv < minViolation)
		continue;
	    for (Vertex w = v + 1; w < n; ++w) {
		if (w == u)
		    continue;
		double lhs_uvw = lhs_uv + (1-e[v][w]) + (1-e[u][w]);
		if (rhs - lhs_uvw < minViolation)
		    continue;
		for (Vertex x = v + 1; x < n; ++x) {
		    if (x == u || x == w)
			continue;
		    double lhs_uvwx = lhs_uvw + (1-e[u][x]) + e[v][x] + (1-e[w][x]);
		    if (rhs - lhs_uvwx < minViolation)
			continue;
		    for (Vertex y = w + 1; y < n; ++y) {
			if (y == u || y == x)
			    continue;
			double lhs_uvwxy = lhs_uvwx + (1-e[u][y]) + (1-e[v][y]) + e[w][y] + (1-e[x][y]);
			double violation = rhs - lhs_uvwxy;
			if (violation >= minViolation)
			    r.push_back({W4, normalize ? violation/range : violation, u, v, w, x, y});
		    }
		}
	    }
	}
    }
    return r;
}

#if 0
LP::ConstrExpr constrK5(const Cut& cut, const std::vector<std::vector<LP::Expr>>& evar, const std::vector<LP::Expr>& cvar) {
    auto e = [&evar](Vertex u, Vertex v) { return evar[u][v]; };
    auto c = [&cvar](Vertex u) { return cvar[u]; };
    Vertex u = cut.u, v = cut.v, w = cut.w, x = cut.x, y = cut.y;
    double t = 1./3.;
    return t*(1-e(u, v)) + t*(1-e(u, w)) + t*(1-e(u, x)) + t*(1-e(u, y)) + t*(1-e(v, w)) + t*(1-e(v, x)) + t*(1-e(v, y)) + t*(1-e(w, x)) + t*(1-e(w, y)) + t*(1-e(x, y)) + c(u) + c(v) + c(w) + c(x) + c(y) >= 3;
}


std::vector<Cut> genK5(std::vector<std::vector<double>> e, std::vector<double> c, double minViolation) {
    // K5:
    //   u---v
    //  /\\-//\     .
    // y---*--w
    //   \\|//
    //     x
    // t = 1./3.
    // t*(1-e[u][v]) + t*(1-e[u][w]) + t*(1-e[u][x]) + t*(1-e[u][y]) + t*(1-e[v][w]) + t*(1-e[v][x]) + t*(1-e[v][y]) + t*(1-e[w][x]) + t*(1-e[w][y]) + t*(1-e[x][y]) + c[u] + c[v] + c[w] + c[x] + c[y] >= 3;
    // symmetry: u is minimum, v < y
    std::size_t n = e.size();
    const double rhs = 3;
    const double range = 8 + 1./3.;
    if (normalize)
	minViolation *= range;
    std::vector<Cut> r;
    const double t = 1./3.;
    for (Vertex u = 0; u < n; ++u) {
	double lhs_u = c[u];
        for (Vertex v = u + 1; v < n; ++v) {
	    double lhs_uv = lhs_u + t*(1-e[u][v]) + c[v];
	    if (rhs - lhs_uv < minViolation)
		continue;
	    for (Vertex w = v + 1; w < n; ++w) {
		double lhs_uvw = lhs_uv + t*(1-e[u][w]) + t*(1-e[v][w]) + c[w];
		if (rhs - lhs_uvw < minViolation)
		    continue;
		for (Vertex x = w + 1; x < n; ++x) {
		    double lhs_uvwx = lhs_uvw + t*(1-e[u][x]) + t*(1-e[v][x]) + t*(1-e[w][x]) + c[x];
		    if (rhs - lhs_uvwx < minViolation)
			continue;
		    for (Vertex y = x + 1; y < n; ++y) {
			double lhs_uvwxy = lhs_uvwx + t*(1-e[u][y])  + t*(1-e[v][y]) + t*(1-e[w][y]) + t*(1-e[x][y]) + c[y];
			double violation = rhs - lhs_uvwxy;
			if (violation >= minViolation)
			    r.push_back({K5, normalize ? violation/range : violation, u, v, w, x, y});
		    }
		}
	    }
	}
    }
    return r;
}

#endif

typedef std::vector<Cuts::Cut> (*Generator)(std::vector<std::vector<double>>, std::vector<double>, double);
typedef LP::ConstrExpr (*Constraint)(const Cut&, const std::vector<std::vector<LP::Expr>>&, const std::vector<LP::Expr>&);

Generator g = genIS;

struct CutInfo {
    Type type;
    bool needsPartitionVars;
    bool sce, me;
    std::string name;
    Generator generate;
    Constraint constraint;
};

// must perfectly correspond to Type
std::vector<CutInfo> cuts = {
    {IS,  true,  true,  true,  "IS",  genIS,  constrIS},
    {P3,  true,  true,  false, "P3",  genP3,  constrP3},
    {P3M, true,  false, true,  "P3M", genP3m, constrP3m},
    {P3A, true,  true,  true,  "P3a", genP3a, constrP3a},
    {P3B, true,  true,  false, "P3b", genP3b, constrP3b},
    {C3,  true,  true,  true,  "C3",  genC3,  constrC3},
    {P4,  true,  true,  true,  "P4",  genP4,  constrP4},
    {PAW, true,  true,  true,  "paw", genPaw, constrPaw},
    {C4,  false, true,  false, "C4",  genC4,  constrC4},
    {C4P, true,  true,  true,  "C4p", genC4p, constrC4p},
    {P5,  false, true,  false, "P5",  genP5,  constrP5},
    {C5,  false, true,  false, "C5",  genC5,  constrC5},
    {W4,  false, false, true,  "W4",  genW4,  constrW4},
//  {K5,  false, true,  true,  "K5",  genK5,  constrK5},
};

} // namespace Cuts

namespace std {
template <> struct hash<Cuts::Cut> {
    static size_t hash_combine(size_t h1, size_t h2) {
	return h1 ^ (h2 + 0x9e3779b9 + (h1 << 6) + (h2 >> 2));
    }
    size_t operator()(const Cuts::Cut& c) const {
	size_t x = hash<int>()(c.type);
	x = hash_combine(x, hash<Vertex>()(c.u));
	x = hash_combine(x, hash<Vertex>()(c.v));
	x = hash_combine(x, hash<Vertex>()(c.w));
	x = hash_combine(x, hash<Vertex>()(c.x));
	x = hash_combine(x, hash<Vertex>()(c.y));
	return x;
    }
};
}

#endif // CUTS_HH_INCLUDED
