# Supplementary material for: A graph modification approach for finding core–periphery structures in protein interaction networks
Source: Algorithms Mol Biol. 2015 May 2;10:16. doi: 10.1186/s13015-015-0043-7 (PMC4440566; doi:10.1186/s13015-015-0043-7)
Supplement: Additional file 1 — Supplemental material. This file contains the source code of the programs that generate the CPLEX ILPs, our input data (the three process networks), and our output clusters. All files are readable as plain text files. [file 13015_2015_43_MOESM1_ESM.zip › src/ForbiddenSubgraph.cc]

/* commode -- find significant protein complex graph models
   Copyright (C) 2013, 2014  Falk Hüffner

   This program is free software; you can redistribute it and/or modify
   it under the terms of the GNU General Public License as published by
   the Free Software Foundation; either version 2 of the License, or
   (at your option) any later version.

   This program is distributed in the hope that it will be useful,
   but WITHOUT ANY WARRANTY; without even the implied warranty of
   MERCHANTABILITY or FITNESS FOR A PARTICULAR PURPOSE.  See the
   GNU General Public License for more details.

   You should have received a copy of the GNU General Public License along
   with this program; if not, write to the Free Software Foundation, Inc.,
   51 Franklin Street, Fifth Floor, Boston, MA 02110-1301 USA.  */

#include <iostream>
#include <stdexcept>

#include "ForbiddenSubgraph.hh"
#include "FixedGraph.hh"
#include "Util.hh"

namespace ForbiddenSubgraph {

static FSG splitGraphFSG(const Graph& g0) {
    FixedGraph g(g0);
    auto o = [&g](Vertex u) { return g.origVertex(u); };
    if (g.numVertices() <= 3)
	return FSG(Type::NONE, {});

    // Compute a non-decreasing degree ordering
    std::size_t n = g.numVertices();
    Vertex peo[n];
    for (Vertex u : g.vertices())
	peo[u] = u;
    std::sort(peo, peo + n, [&](Vertex u, Vertex v) { return g.deg(u) < g.deg(v); });

#ifndef NDEBUG
    // check if the graph is split, based on the degree sequence
    // for an increasing sort d_1, ..., d_n, let m be the largest
    // value of i such that d_i ≥ i - 1
    std::size_t m;
    for (m = 1; m <= n; ++m)
	if (!(g.deg(peo[n - m]) >= m - 1))
	    break;
    --m;
    std::size_t d_i = 0, d_k = 0;
    for (std::size_t i = 1; i <= m; i++)
	d_k += g.deg(peo[n - i]);
    for (std::size_t i = m + 1; i <= n; ++i)
	d_i += g.deg(peo[n - i]);
    bool isSplit = d_k == m * (m - 1) + d_i;
#endif

    std::size_t pos[n];
    for (std::size_t i = 0; i < n; ++i)
	pos[peo[i]] = i;

    static const Vertex NO_VERTEX = Vertex(-1);
    std::size_t maxCliqueSize = 1;
    // Algorithm from Golumbic, Algorithmic Graph Theory and Perfect Graphs
    for (std::size_t i = 0; i < n; i++) {
	Vertex v = peo[i], u = NO_VERTEX;
	std::size_t pos_u = std::numeric_limits<std::size_t>::max();
	std::size_t numSucc = 0;
	for (Vertex x : g.neighbors(v)) {
	    if (pos[v] < pos[x]) {
		++numSucc;
		if (pos[x] < pos_u) {
		    u = x;
		    pos_u = pos[x];
		}
	    }
	}
	maxCliqueSize = std::max(maxCliqueSize, numSucc + 1);
	if (u == NO_VERTEX)
	    continue;
	for (Vertex w : g.neighbors(v)) {
	    if (pos[v] < pos[w] && w != u) {
		if (!g.hasEdge(u, w)) {
		    assert(!isSplit);
		    // We now have three vertices v < u < w, with
		    // v connected to u and w, but u and w not connected
		    // First try to extend to a C4
		    for (Vertex x : g.neighbors(u)) {
			if (x != v && g.hasEdge(x, w) && !g.hasEdge(x, v))
			    return FSG(Type::C4, {o(u), o(v), o(w), o(x)});
		    }
		    Vertex x = NO_VERTEX, y = NO_VERTEX;
		    for (Vertex z : g.neighbors(u)) {
			if (!g.hasEdge(z, v) && !g.hasEdge(z, w)) {
			    x = z;
			    break;
			}
		    }
		    assert(x != NO_VERTEX);
		    for (Vertex z : g.neighbors(w)) {
			if (!g.hasEdge(z, v) && !g.hasEdge(z, u)) {
			    y = z;
			    break;
			}
		    }
		    assert(y != NO_VERTEX);
		    if (g.hasEdge(x, y))
			return FSG(Type::C5, {o(u), o(v), o(w), o(y), o(x)});
		    else
			return FSG(Type::TWOK2, {o(u), o(x), o(w), o(y)});
		}
	    }
	}
    }
    assert(!isSplit || m == maxCliqueSize);
    // peo actually is a Partial Elimination Order
    // check if "clique" contains non-edges
    std::size_t i = n - 1;
    for (; i > n - 1 - maxCliqueSize; --i) {
	Vertex v = peo[i];
	// check if there is a non-neighbor of v that is higher in the peo
	for (size_t j = i + 1; j < n; ++j) {
	    Vertex y = peo[j];
	    if (!g.hasEdge(v, y)) {
		assert(!isSplit);
		// find a neighbor x of v outside K
		for (Vertex x : g.neighbors(v)) {
		    if (!(pos[x] + 1 > n - maxCliqueSize)) {
			// find a neighbor z of y such that vz, xz are non-edges
			for (Vertex z : g.neighbors(y))
			    if (!g.hasEdge(v, z) && !g.hasEdge(x, z))
				return FSG(Type::TWOK2, {o(v), o(x), o(y), o(z)});
			abort();
		    }
		}
		abort();
	    }
	}
    }

    // check if "independent set" contains edges
    for (i = n; i-- > 0; ) {
	Vertex v = peo[i];
	// check if there is a neighbor of v in the IS that is higher in the peo
	for (Vertex x : g.neighbors(v)) {
	    if (pos[x] > pos[v] && !(pos[x] + 1 > n  - maxCliqueSize)) {
		assert(!isSplit);
		for (size_t j = n - maxCliqueSize; j < n; ++j) {
		    Vertex y = peo[j];
		    if (!g.hasEdge(x, y) && !g.hasEdge(v, y)) {
			for (Vertex z : g.neighbors(y)) {
			    if (!g.hasEdge(x, z))
				return FSG(Type::TWOK2, {o(v), o(x), o(y), o(z)});
			}
		    }
		}
		abort();
	    }
	}
    }
    assert(isSplit);
    return FSG(Type::NONE, {});
}

std::vector<Vertex> shortestPath(const Graph& g, Vertex s, Vertex t) {
    std::map<Vertex, Vertex> pred;
    pred[t] = t;
    std::vector<Vertex> q;
    q.push_back(t);
    std::size_t qi = 0;
    while (qi < q.size()) {
	Vertex u = q[qi++];
	for (Vertex v : g.neighbors(u)) {
	    if (pred.find(v) != pred.end())
		continue;
	    pred[v] = u;
	    if (v == s) {
		std::vector<Vertex> p;
		while (true) {
		    p.push_back(v);
		    if (v == t)
			break;
		    v = pred[v];
		}
		return p;
	    }
	    q.push_back(v);
	}
    }
    throw std::logic_error(std::string(__func__) + ": target unreachable");
}

// g must be connected
static FSG splitClusterGraphFSGConnected(const Graph& g) {
    FSG f = splitGraphFSG(g);
    if (f.type != Type::TWOK2)
	return f;

    // find a shortest path between a vertex v1 from one edge and a vertex v2 from the other edge in the 2K2
    std::vector<Vertex> p;
    std::vector<Vertex> p1 = shortestPath(g, f.vs[0], f.vs[2]);
    std::vector<Vertex> p2 = shortestPath(g, f.vs[0], f.vs[3]);
    std::vector<Vertex> p3 = shortestPath(g, f.vs[1], f.vs[2]);
    std::vector<Vertex> p4 = shortestPath(g, f.vs[1], f.vs[3]);
    std::vector<std::size_t> lens = {p1.size(), p2.size(), p3.size(), p4.size()};
    std::size_t minLen = *std::min_element(lens.begin(), lens.end());
    assert(minLen >= 3);
    Vertex x1, x2, y1, y2;
         if (p1.size() == minLen) { p = p1; x1 = f.vs[1]; x2 = f.vs[0]; y1 = f.vs[2]; y2 = f.vs[3]; }
    else if (p2.size() == minLen) { p = p2; x1 = f.vs[1]; x2 = f.vs[0]; y1 = f.vs[3]; y2 = f.vs[2]; }
    else if (p3.size() == minLen) { p = p3; x1 = f.vs[0]; x2 = f.vs[1]; y1 = f.vs[2]; y2 = f.vs[3]; }
    else			  { p = p4; x1 = f.vs[0]; x2 = f.vs[1]; y1 = f.vs[3]; y2 = f.vs[2]; }
    // now we have a shortest path from x2 to y1 that does not use x1 or y2
    // find a vertex u that is adjacent to both x2 and y1, or a P5
    Vertex u;
    if (p.size() == 3) {
	u = p[1];
    } else if (p.size() == 4) {
	x1 = x2;
	x2 = p[1];
	u = p[2];
    } else {
	assert(p.size() >= 5);
	return FSG(Type::P5, {p[0], p[1], p[2], p[3], p[4]});
    }
    //  x1 -- x2
    //    \__?__ \   .
    //          > u
    //    /¯¯?¯¯ /
    //  y2 -- y1
    if (g.hasEdge(x1, u))
	if (g.hasEdge(y2, u))
	    return FSG(Type::BOWTIE, {x1, x2, u, y1, y2});
	else
	    return FSG(Type::NECKTIE, {x1, x2, u, y1, y2});
    else
	if (g.hasEdge(y2, u))
	    return FSG(Type::NECKTIE, {y2, y1, u, x2, x1});
	else
	    return FSG(Type::P5, {x1, x2, u, y1, y2});
}

FSG splitClusterGraphFSG(const Graph& g) {
    for (Graph gc : g.connectedComponents()) {
	FSG fsg = splitClusterGraphFSGConnected(gc);
	if (!fsg.isNone())
	    return fsg;
    }
    return FSG(Type::NONE, {});
}

} // namespace ForbiddenSubgraph
